# Supplementary material for: Somatic mosaicism in schizophrenia brains reveals prenatal mutational processes
Source: Science. Author manuscript; Available in PMC 2024 Oct 20. (PMC11490355; doi:10.1126/science.adq1456)
Supplement: Table_S3.7.18.xlsx — Table S3: sSNV mutation call-set, annotated sSNVs, and coding region sSNVs [file NIHMS2029380-supplement-Table_S3_7_18_xlsx.xlsx]

## Sheet: All_sSNVs_Vaf
Individual ID	chromosome	position (hg19)	reference allele	alternate allele	VAF	number reference alleles	number alternate alleles	coverage at site
CMC_MSSM_027	1	11973569	C	T	0.03	192	6	198
CMC_MSSM_027	1	67324428	A	T	0.05	184	10	194
CMC_MSSM_027	1	182008461	C	T	0.06	154	10	164
CMC_MSSM_027	1	207598957	C	T	0.05	183	10	193
CMC_MSSM_027	1	219342012	C	T	0.02	208	5	213
CMC_MSSM_027	1	223721450	G	A	0.16	167	33	200
CMC_MSSM_027	10	78215050	G	A	0.03	184	6	190
CMC_MSSM_027	10	102586147	G	A	0.09	167	17	184
CMC_MSSM_027	11	22272365	A	T	0.21	151	39	190
CMC_MSSM_027	11	44107038	G	A	0.06	212	13	225
CMC_MSSM_027	12	44029465	G	A	0.03	204	6	210
CMC_MSSM_027	12	78409346	T	C	0.19	127	29	156
CMC_MSSM_027	13	63531946	C	T	0.04	198	8	206
CMC_MSSM_027	13	63560287	C	A	0.14	162	26	188
CMC_MSSM_027	13	102833731	C	A	0.1	168	19	187
CMC_MSSM_027	15	42362241	C	T	0.03	200	6	206
CMC_MSSM_027	15	65919479	T	C	0.11	170	22	192
CMC_MSSM_027	15	87844194	A	C	0.02	196	5	201
CMC_MSSM_027	16	3036308	C	T	0.02	221	5	226
CMC_MSSM_027	19	34440330	G	A	0.11	167	21	188
CMC_MSSM_027	2	17134199	C	A	0.13	185	27	212
CMC_MSSM_027	2	19947411	G	A	0.03	264	8	272
CMC_MSSM_027	2	27003826	G	A	0.15	169	29	198
CMC_MSSM_027	2	53017570	G	A	0.03	210	6	216
CMC_MSSM_027	2	59775397	G	A	0.03	177	5	182
CMC_MSSM_027	2	118627632	C	T	0.02	221	5	226
CMC_MSSM_027	2	241766795	G	A	0.03	223	6	229
CMC_MSSM_027	20	59966503	C	T	0.03	220	6	226
CMC_MSSM_027	21	28143589	C	A	0.13	194	30	224
CMC_MSSM_027	21	45626429	G	A	0.03	200	7	207
CMC_MSSM_027	22	46846431	G	A	0.02	276	5	281
CMC_MSSM_027	3	13443394	A	T	0.03	175	5	180
CMC_MSSM_027	3	114040682	C	T	0.06	201	13	214
CMC_MSSM_027	3	140546907	G	A	0.03	210	6	216
CMC_MSSM_027	4	43627408	C	T	0.05	177	9	186
CMC_MSSM_027	4	110943187	G	A	0.03	172	5	177
CMC_MSSM_027	4	147398434	T	C	0.22	185	53	238
CMC_MSSM_027	5	577674	C	T	0.04	204	8	212
CMC_MSSM_027	5	28150212	C	A	0.06	187	11	198
CMC_MSSM_027	5	79214541	C	A	0.03	172	6	178
CMC_MSSM_027	5	91314931	A	T	0.04	185	7	192
CMC_MSSM_027	5	168361316	G	C	0.03	212	6	218
CMC_MSSM_027	6	3058121	A	G	0.19	149	36	185
CMC_MSSM_027	6	16389633	C	T	0.23	150	44	194
CMC_MSSM_027	7	141940099	G	A	0.12	169	24	193
CMC_MSSM_027	8	35763373	C	T	0.03	187	6	193
CMC_MSSM_027	8	48282355	C	T	0.03	206	6	212
CMC_MSSM_027	8	86358470	G	C	0.04	231	9	240
CMC_MSSM_027	8	109128501	C	A	0.06	179	11	190
CMC_MSSM_027	8	121287000	A	G	0.21	169	46	215
CMC_MSSM_027	9	106741430	C	G	0.31	133	59	192
CMC_MSSM_027	9	128111593	G	T	0.03	190	5	195
CMC_MSSM_027	X	7173629	C	A	0.06	85	5	90
CMC_MSSM_055	1	38262222	G	A	0.02	258	5	263
CMC_MSSM_055	1	114101538	T	A	0.03	233	6	239
CMC_MSSM_055	1	187333558	G	A	0.05	220	12	232
CMC_MSSM_055	1	216103003	C	T	0.02	276	5	281
CMC_MSSM_055	1	230701892	G	A	0.03	232	6	238
CMC_MSSM_055	10	35469733	G	A	0.03	260	7	267
CMC_MSSM_055	10	88481277	G	A	0.03	261	8	269
CMC_MSSM_055	10	104479395	G	A	0.06	239	16	255
CMC_MSSM_055	11	3243059	C	T	0.02	296	5	301
CMC_MSSM_055	11	76662261	C	T	0.02	242	5	247
CMC_MSSM_055	12	118136750	C	T	0.02	277	5	282
CMC_MSSM_055	13	76819030	G	T	0.18	215	46	261
CMC_MSSM_055	13	85384726	G	A	0.03	218	7	225
CMC_MSSM_055	14	34410526	G	A	0.03	237	7	244
CMC_MSSM_055	15	55745589	C	T	0.02	220	5	225
CMC_MSSM_055	16	63724894	C	T	0.02	247	5	252
CMC_MSSM_055	17	7962811	G	A	0.15	240	44	284
CMC_MSSM_055	18	38899053	C	T	0.03	253	7	260
CMC_MSSM_055	18	75391234	G	A	0.02	208	5	213
CMC_MSSM_055	19	1841620	G	A	0.03	281	8	289
CMC_MSSM_055	19	49518939	A	C	0.03	233	8	241
CMC_MSSM_055	2	157480057	G	A	0.03	213	6	219
CMC_MSSM_055	2	158126136	C	T	0.03	228	7	235
CMC_MSSM_055	20	19165525	G	T	0.23	130	38	168
CMC_MSSM_055	20	21682027	C	A	0.07	266	21	287
CMC_MSSM_055	22	44280942	T	G	0.02	277	6	283
CMC_MSSM_055	3	59911643	C	T	0.02	238	5	243
CMC_MSSM_055	4	54972197	C	T	0.09	201	20	221
CMC_MSSM_055	4	88042836	C	T	0.02	283	6	289
CMC_MSSM_055	4	106408786	G	A	0.02	254	4	258
CMC_MSSM_055	4	187194260	C	T	0.02	219	5	224
CMC_MSSM_055	5	7690960	G	A	0.04	266	10	276
CMC_MSSM_055	5	17337688	G	T	0.04	220	9	229
CMC_MSSM_055	5	54699300	A	C	0.03	260	7	267
CMC_MSSM_055	5	111282578	G	A	0.02	242	5	247
CMC_MSSM_055	5	130582723	C	T	0.03	230	7	237
CMC_MSSM_055	5	153029467	A	G	0.03	262	9	271
CMC_MSSM_055	5	157564776	C	T	0.02	244	6	250
CMC_MSSM_055	6	15788487	G	A	0.02	255	5	260
CMC_MSSM_055	6	52363324	C	T	0.03	230	8	238
CMC_MSSM_055	6	110982561	G	C	0.03	252	9	261
CMC_MSSM_055	6	157350496	G	A	0.02	264	6	270
CMC_MSSM_055	7	80899184	T	C	0.04	247	9	256
CMC_MSSM_055	7	125362023	C	T	0.04	229	9	238
CMC_MSSM_055	7	136682917	C	T	0.02	250	5	255
CMC_MSSM_055	8	129100407	C	T	0.02	259	6	265
CMC_MSSM_055	9	24948842	C	T	0.02	221	5	226
CMC_MSSM_055	9	132177570	G	T	0.02	227	4	231
CMC_MSSM_056	1	214972628	C	T	0.06	101	6	107
CMC_MSSM_056	14	79813335	T	C	0.13	93	14	107
CMC_MSSM_056	17	68991354	G	A	0.07	109	8	117
CMC_MSSM_056	2	241985701	C	T	0.04	109	4	113
CMC_MSSM_056	22	26040254	C	T	0.06	99	6	105
CMC_MSSM_056	3	82453721	G	A	0.06	97	6	103
CMC_MSSM_056	4	64931579	A	G	0.17	67	14	81
CMC_MSSM_056	5	39350379	C	T	0.13	82	12	94
CMC_MSSM_056	X	48922458	C	T	0.07	99	7	106
CMC_MSSM_069	1	177636845	T	G	0.2	41	10	51
CMC_MSSM_069	10	59109577	A	G	0.1	43	5	48
CMC_MSSM_069	10	91127190	A	C	0.19	47	11	58
CMC_MSSM_069	14	69798832	A	C	0.09	53	5	58
CMC_MSSM_069	14	85289774	C	T	0.1	61	7	68
CMC_MSSM_069	15	43217358	T	G	0.08	48	4	52
CMC_MSSM_069	3	22284329	T	G	0.13	48	7	55
CMC_MSSM_069	3	97119059	G	A	0.14	50	8	58
CMC_MSSM_069	9	1346258	C	G	0.08	59	5	64
CMC_MSSM_069	9	139737937	A	C	0.15	51	9	60
CMC_MSSM_069	X	21492609	G	A	0.13	52	8	60
CMC_MSSM_069	X	41444501	A	C	0.09	60	6	66
CMC_MSSM_097	1	4684563	C	T	0.02	505	8	513
CMC_MSSM_097	1	107106831	C	T	0.17	324	68	392
CMC_MSSM_097	1	151511033	G	A	0.02	430	7	437
CMC_MSSM_097	1	232581957	T	C	0.04	343	14	357
CMC_MSSM_097	1	239865509	A	G	0.02	333	7	340
CMC_MSSM_097	10	72060433	G	A	0.02	398	9	407
CMC_MSSM_097	10	103749550	G	A	0.02	330	6	336
CMC_MSSM_097	10	107758847	G	A	0.02	344	8	352
CMC_MSSM_097	11	35376812	G	A	0.02	329	6	335
CMC_MSSM_097	11	44397165	G	A	0.01	391	5	396
CMC_MSSM_097	11	47346633	C	T	0.06	323	19	342
CMC_MSSM_097	11	126136475	G	A	0.02	384	6	390
CMC_MSSM_097	11	130868095	C	A	0.03	409	14	423
CMC_MSSM_097	12	50441453	G	A	0.08	350	29	379
CMC_MSSM_097	12	68422871	A	G	0.12	335	44	379
CMC_MSSM_097	12	80966429	C	A	0.05	297	15	312
CMC_MSSM_097	12	89984758	C	T	0.07	292	23	315
CMC_MSSM_097	12	94833735	G	A	0.03	309	8	317
CMC_MSSM_097	13	72579370	A	C	0.05	346	20	366
CMC_MSSM_097	13	75709958	G	A	0.06	365	25	390
CMC_MSSM_097	13	103567225	G	A	0.02	328	6	334
CMC_MSSM_097	14	26687731	T	C	0.09	305	32	337
CMC_MSSM_097	14	74847185	C	T	0.13	345	50	395
CMC_MSSM_097	14	84409972	G	A	0.02	331	7	338
CMC_MSSM_097	14	87817442	G	T	0.02	381	6	387
CMC_MSSM_097	15	75398765	G	C	0.02	417	10	427
CMC_MSSM_097	16	64242909	T	C	0.03	346	9	355
CMC_MSSM_097	17	26585923	C	T	0.02	357	7	364
CMC_MSSM_097	18	64244265	G	A	0.15	340	60	400
CMC_MSSM_097	18	72561334	G	A	0.02	375	7	382
CMC_MSSM_097	2	68311173	G	T	0.03	388	13	401
CMC_MSSM_097	2	82100575	C	T	0.02	355	7	362
CMC_MSSM_097	2	128382107	G	A	0.01	501	6	507
CMC_MSSM_097	2	209274648	G	C	0.05	312	15	327
CMC_MSSM_097	2	241073350	C	T	0.01	423	5	428
CMC_MSSM_097	20	14107170	T	G	0.02	362	6	368
CMC_MSSM_097	21	39099479	G	A	0.02	364	6	370
CMC_MSSM_097	21	45831872	C	T	0.04	403	16	419
CMC_MSSM_097	22	22887501	C	T	0.02	361	7	368
CMC_MSSM_097	22	30900415	C	T	0.01	400	6	406
CMC_MSSM_097	22	33169581	C	A	0.05	368	20	388
CMC_MSSM_097	3	65712	G	A	0.02	385	6	391
CMC_MSSM_097	3	9240606	G	A	0.02	392	8	400
CMC_MSSM_097	3	41863571	T	C	0.02	360	8	368
CMC_MSSM_097	3	49330027	A	G	0.01	434	6	440
CMC_MSSM_097	3	63957272	G	A	0.03	300	8	308
CMC_MSSM_097	3	65655330	T	C	0.02	309	5	314
CMC_MSSM_097	3	87203502	C	T	0.02	318	7	325
CMC_MSSM_097	3	105330486	C	T	0.01	360	5	365
CMC_MSSM_097	3	114050116	G	A	0.02	392	7	399
CMC_MSSM_097	3	171836519	C	G	0.09	329	32	361
CMC_MSSM_097	3	175936487	C	T	0.02	377	8	385
CMC_MSSM_097	3	183259847	C	T	0.02	390	7	397
CMC_MSSM_097	3	189089935	C	T	0.02	381	8	389
CMC_MSSM_097	3	192061907	A	G	0.02	315	5	320
CMC_MSSM_097	4	44824892	C	T	0.02	338	7	345
CMC_MSSM_097	4	132226915	G	A	0.02	353	7	360
CMC_MSSM_097	4	163579323	G	C	0.24	447	141	588
CMC_MSSM_097	4	184414312	C	A	0.38	212	129	341
CMC_MSSM_097	5	31629229	C	T	0.02	417	10	427
CMC_MSSM_097	5	63308795	T	C	0.15	339	60	399
CMC_MSSM_097	5	100214197	C	A	0.02	335	6	341
CMC_MSSM_097	5	124062564	G	A	0.01	377	5	382
CMC_MSSM_097	5	167525205	G	A	0.04	340	15	355
CMC_MSSM_097	5	167755591	G	A	0.01	391	4	395
CMC_MSSM_097	6	703139	G	A	0.06	310	19	329
CMC_MSSM_097	6	53940721	T	G	0.03	316	9	325
CMC_MSSM_097	6	87270010	G	A	0.01	299	4	303
CMC_MSSM_097	6	138202051	C	T	0.02	380	8	388
CMC_MSSM_097	7	23713569	C	T	0.01	401	6	407
CMC_MSSM_097	7	47385289	T	A	0.02	490	11	501
CMC_MSSM_097	7	71520122	C	A	0.03	349	9	358
CMC_MSSM_097	7	93333796	C	T	0.02	383	8	391
CMC_MSSM_097	7	120852569	G	A	0.04	346	13	359
CMC_MSSM_097	7	136410272	C	A	0.03	345	10	355
CMC_MSSM_097	7	155402080	C	T	0.02	367	9	376
CMC_MSSM_097	8	51287181	C	T	0.03	340	10	350
CMC_MSSM_097	8	54932301	G	A	0.04	323	12	335
CMC_MSSM_097	8	141278171	T	A	0.02	373	6	379
CMC_MSSM_097	8	143313835	A	C	0.03	460	16	476
CMC_MSSM_097	9	7114470	G	A	0.02	366	7	373
CMC_MSSM_097	9	34570364	T	A	0.04	413	16	429
CMC_MSSM_097	9	37472397	G	T	0.02	322	8	330
CMC_MSSM_097	9	136774904	G	A	0.03	459	12	471
CMC_MSSM_097	X	764397	C	T	0.02	376	7	383
CMC_MSSM_097	X	4845588	C	A	0.04	211	8	219
CMC_MSSM_097	X	53016276	G	C	0.06	195	12	207
CMC_MSSM_097	X	124316973	G	C	0.11	159	20	179
CMC_MSSM_099	1	220524780	G	A	0.02	282	7	289
CMC_MSSM_099	1	245539505	C	A	0.02	255	5	260
CMC_MSSM_099	10	109399872	G	T	0.05	222	11	233
CMC_MSSM_099	10	111852316	G	A	0.03	243	7	250
CMC_MSSM_099	10	125623640	G	A	0.02	294	5	299
CMC_MSSM_099	11	94549633	C	T	0.04	244	9	253
CMC_MSSM_099	11	132878567	G	T	0.06	243	15	258
CMC_MSSM_099	12	27621163	G	A	0.02	279	7	286
CMC_MSSM_099	13	27629795	G	A	0.03	218	7	225
CMC_MSSM_099	13	34911012	T	C	0.03	258	8	266
CMC_MSSM_099	14	28833238	C	T	0.02	251	6	257
CMC_MSSM_099	15	42282548	C	T	0.16	198	39	237
CMC_MSSM_099	15	74552930	C	T	0.02	259	6	265
CMC_MSSM_099	16	47580635	C	A	0.09	226	22	248
CMC_MSSM_099	16	69797412	G	A	0.07	231	18	249
CMC_MSSM_099	16	88816072	G	A	0.03	333	11	344
CMC_MSSM_099	17	32255652	C	T	0.02	279	5	284
CMC_MSSM_099	17	46881983	C	A	0.04	246	9	255
CMC_MSSM_099	17	53022131	C	T	0.13	261	40	301
CMC_MSSM_099	18	8262491	G	A	0.03	286	9	295
CMC_MSSM_099	18	40784940	T	C	0.05	253	13	266
CMC_MSSM_099	18	73154465	A	G	0.02	256	6	262
CMC_MSSM_099	18	77756607	T	A	0.02	253	6	259
CMC_MSSM_099	19	39627099	G	A	0.03	241	7	248
CMC_MSSM_099	2	101008009	T	C	0.03	269	8	277
CMC_MSSM_099	2	108070600	C	T	0.03	281	10	291
CMC_MSSM_099	2	141094859	T	C	0.03	268	7	275
CMC_MSSM_099	2	163851544	C	T	0.09	243	25	268
CMC_MSSM_099	2	224354895	C	T	0.03	251	9	260
CMC_MSSM_099	2	237307789	C	T	0.02	273	6	279
CMC_MSSM_099	20	25051740	G	A	0.02	272	5	277
CMC_MSSM_099	20	60427402	C	T	0.03	347	10	357
CMC_MSSM_099	22	34137827	C	T	0.02	269	6	275
CMC_MSSM_099	3	49083922	C	T	0.06	240	14	254
CMC_MSSM_099	3	76859806	G	A	0.04	262	10	272
CMC_MSSM_099	3	95291726	G	A	0.03	261	7	268
CMC_MSSM_099	3	131909539	C	T	0.05	275	16	291
CMC_MSSM_099	3	141640477	C	T	0.05	206	11	217
CMC_MSSM_099	4	8544352	T	C	0.22	232	66	298
CMC_MSSM_099	4	8544353	C	A	0.22	228	66	294
CMC_MSSM_099	4	83550194	C	A	0.03	283	10	293
CMC_MSSM_099	4	90359700	G	C	0.05	264	15	279
CMC_MSSM_099	4	119223303	G	A	0.05	230	11	241
CMC_MSSM_099	4	159115161	C	T	0.05	238	12	250
CMC_MSSM_099	4	171161747	C	T	0.03	258	9	267
CMC_MSSM_099	5	3845842	C	T	0.02	248	6	254
CMC_MSSM_099	5	10821666	G	A	0.03	265	7	272
CMC_MSSM_099	5	51741212	G	A	0.03	208	6	214
CMC_MSSM_099	5	72211511	C	A	0.11	228	28	256
CMC_MSSM_099	5	148449980	G	A	0.02	292	7	299
CMC_MSSM_099	5	167254391	T	G	0.03	237	8	245
CMC_MSSM_099	6	102788992	T	C	0.12	216	30	246
CMC_MSSM_099	6	145541417	C	A	0.06	247	16	263
CMC_MSSM_099	6	151979993	T	A	0.26	183	65	248
CMC_MSSM_099	6	153064787	G	T	0.03	310	8	318
CMC_MSSM_099	7	55689594	G	A	0.03	271	8	279
CMC_MSSM_099	7	113276507	C	A	0.03	264	9	273
CMC_MSSM_099	7	136669339	C	A	0.05	260	14	274
CMC_MSSM_099	7	155924500	C	T	0.02	295	7	302
CMC_MSSM_099	8	21244123	G	A	0.02	283	5	288
CMC_MSSM_099	8	100851193	G	A	0.03	234	8	242
CMC_MSSM_099	8	132558483	C	T	0.17	194	41	235
CMC_MSSM_099	9	9679916	C	A	0.02	293	7	300
CMC_MSSM_099	9	86316175	T	C	0.03	244	8	252
CMC_MSSM_099	9	95475051	T	A	0.07	241	18	259
CMC_MSSM_099	9	104482721	C	G	0.06	233	16	249
CMC_MSSM_099	9	131288324	G	A	0.03	218	7	225
CMC_MSSM_099	X	33643820	A	G	0.03	282	8	290
CMC_MSSM_099	X	45819688	C	T	0.03	264	8	272
CMC_MSSM_100	1	9303614	C	G	0.01	452	5	457
CMC_MSSM_100	1	15020936	T	C	0.02	486	10	496
CMC_MSSM_100	1	87823845	C	T	0.02	372	6	378
CMC_MSSM_100	1	97366677	C	T	0.01	434	5	439
CMC_MSSM_100	1	160028458	T	C	0.02	450	9	459
CMC_MSSM_100	1	199552549	C	T	0.03	460	12	472
CMC_MSSM_100	10	1976420	G	A	0.01	460	7	467
CMC_MSSM_100	10	21325842	C	A	0.02	391	10	401
CMC_MSSM_100	10	71476625	C	T	0.01	464	5	469
CMC_MSSM_100	10	81319811	C	T	0.02	488	9	497
CMC_MSSM_100	10	102539919	C	A	0.01	427	6	433
CMC_MSSM_100	11	84767232	G	A	0.01	422	6	428
CMC_MSSM_100	11	118022318	G	A	0.02	441	7	448
CMC_MSSM_100	12	64459273	C	T	0.02	476	10	486
CMC_MSSM_100	13	75828966	G	A	0.02	513	9	522
CMC_MSSM_100	13	106885604	T	A	0.02	463	8	471
CMC_MSSM_100	14	33334309	G	A	0.02	472	8	480
CMC_MSSM_100	14	58153932	G	T	0.01	399	5	404
CMC_MSSM_100	14	64615162	C	T	0.02	397	10	407
CMC_MSSM_100	14	106851393	G	T	0.05	463	23	486
CMC_MSSM_100	15	26933530	G	A	0.02	444	8	452
CMC_MSSM_100	15	37950303	A	G	0.01	457	5	462
CMC_MSSM_100	15	69116385	C	T	0.01	425	5	430
CMC_MSSM_100	16	715170	C	T	0.02	467	8	475
CMC_MSSM_100	17	21910640	G	A	0.02	441	8	449
CMC_MSSM_100	17	42254109	C	T	0.04	411	18	429
CMC_MSSM_100	17	75501496	C	T	0.06	400	25	425
CMC_MSSM_100	18	9293484	C	G	0.02	440	9	449
CMC_MSSM_100	18	76868630	C	T	0.02	382	8	390
CMC_MSSM_100	19	3152541	G	A	0.07	334	24	358
CMC_MSSM_100	2	73002758	G	A	0.05	435	23	458
CMC_MSSM_100	2	98341659	G	A	0.01	436	6	442
CMC_MSSM_100	2	127821206	C	T	0.01	414	6	420
CMC_MSSM_100	2	147016808	C	T	0.02	424	9	433
CMC_MSSM_100	2	162985784	A	T	0.01	413	5	418
CMC_MSSM_100	2	179401146	G	A	0.06	461	30	491
CMC_MSSM_100	20	23177370	T	A	0.02	453	11	464
CMC_MSSM_100	20	51624140	G	T	0.05	411	22	433
CMC_MSSM_100	21	18060796	A	G	0.03	415	11	426
CMC_MSSM_100	21	20928318	G	A	0.01	424	5	429
CMC_MSSM_100	21	23690810	A	G	0.01	478	6	484
CMC_MSSM_100	21	27492703	C	T	0.02	397	10	407
CMC_MSSM_100	21	41579790	C	G	0.06	418	27	445
CMC_MSSM_100	22	24134994	C	T	0.02	388	8	396
CMC_MSSM_100	3	18678349	C	T	0.02	450	8	458
CMC_MSSM_100	3	53978534	G	A	0.02	428	8	436
CMC_MSSM_100	3	81785902	T	A	0.01	431	6	437
CMC_MSSM_100	3	84858130	A	T	0.02	430	7	437
CMC_MSSM_100	3	106503852	T	G	0.05	392	19	411
CMC_MSSM_100	3	114826300	C	A	0.03	377	10	387
CMC_MSSM_100	3	129685226	G	A	0.01	481	5	486
CMC_MSSM_100	3	159883578	C	T	0.08	407	35	442
CMC_MSSM_100	4	55099655	C	A	0.01	448	5	453
CMC_MSSM_100	4	103795422	G	A	0.03	452	13	465
CMC_MSSM_100	5	8014225	C	T	0.02	396	10	406
CMC_MSSM_100	5	15413435	C	T	0.13	351	53	404
CMC_MSSM_100	5	137938050	C	T	0.1	460	49	509
CMC_MSSM_100	6	12652539	G	A	0.02	404	7	411
CMC_MSSM_100	6	42986648	C	A	0.02	374	6	380
CMC_MSSM_100	7	16752047	G	A	0.04	389	18	407
CMC_MSSM_100	7	55054737	A	G	0.06	448	28	476
CMC_MSSM_100	7	115638010	C	T	0.03	416	11	427
CMC_MSSM_100	7	128480112	G	A	0.01	457	5	462
CMC_MSSM_100	8	119440164	C	T	0.02	447	7	454
CMC_MSSM_100	9	12594762	T	C	0.03	397	12	409
CMC_MSSM_100	9	104362574	T	A	0.03	417	15	432
CMC_MSSM_100	9	105196414	G	A	0.11	387	48	435
CMC_MSSM_100	X	79208397	T	A	0.03	223	7	230
CMC_MSSM_100	X	79805544	A	G	0.07	189	15	204
CMC_MSSM_106	1	43788142	C	A	0.06	217	14	231
CMC_MSSM_106	1	82063741	C	T	0.02	204	5	209
CMC_MSSM_106	1	166060224	G	A	0.03	216	6	222
CMC_MSSM_106	10	33474609	A	G	0.04	179	7	186
CMC_MSSM_106	10	52554008	C	A	0.04	193	8	201
CMC_MSSM_106	10	126238172	C	A	0.04	214	9	223
CMC_MSSM_106	12	11925758	G	T	0.04	209	9	218
CMC_MSSM_106	12	46471131	A	T	0.06	206	14	220
CMC_MSSM_106	12	58483907	C	T	0.16	184	35	219
CMC_MSSM_106	12	83652663	A	T	0.09	181	17	198
CMC_MSSM_106	12	130493454	C	T	0.25	147	50	197
CMC_MSSM_106	15	61039233	C	T	0.03	167	6	173
CMC_MSSM_106	16	1537659	C	T	0.02	265	6	271
CMC_MSSM_106	16	4509189	C	A	0.21	152	40	192
CMC_MSSM_106	16	64236891	T	C	0.04	184	8	192
CMC_MSSM_106	19	24279784	A	G	0.04	214	8	222
CMC_MSSM_106	2	283678	C	A	0.04	186	7	193
CMC_MSSM_106	2	99427525	C	T	0.03	180	6	186
CMC_MSSM_106	2	112425551	G	A	0.02	219	5	224
CMC_MSSM_106	2	203909037	A	G	0.05	189	9	198
CMC_MSSM_106	2	227287453	A	G	0.09	173	17	190
CMC_MSSM_106	22	43977690	C	T	0.04	206	8	214
CMC_MSSM_106	4	76273821	C	T	0.04	200	8	208
CMC_MSSM_106	4	139540924	T	C	0.03	167	5	172
CMC_MSSM_106	6	40164483	C	T	0.03	206	6	212
CMC_MSSM_106	6	143541413	A	G	0.27	138	50	188
CMC_MSSM_106	9	3374188	G	A	0.14	174	28	202
CMC_MSSM_109	1	20817855	G	A	0.02	266	6	272
CMC_MSSM_109	1	22184274	T	C	0.06	235	15	250
CMC_MSSM_109	1	48959766	A	C	0.03	211	6	217
CMC_MSSM_109	10	32947272	G	T	0.03	248	8	256
CMC_MSSM_109	11	133635531	A	C	0.2	215	54	269
CMC_MSSM_109	12	8075982	G	A	0.02	220	5	225
CMC_MSSM_109	12	127174511	C	T	0.02	256	5	261
CMC_MSSM_109	13	96766467	G	A	0.33	163	82	245
CMC_MSSM_109	13	104778893	A	T	0.24	170	55	225
CMC_MSSM_109	13	109096948	C	T	0.02	254	5	259
CMC_MSSM_109	14	41607720	T	C	0.07	218	17	235
CMC_MSSM_109	15	31641788	C	T	0.02	243	6	249
CMC_MSSM_109	16	55478578	G	A	0.03	226	8	234
CMC_MSSM_109	18	41183587	G	T	0.04	251	10	261
CMC_MSSM_109	19	6529600	A	G	0.02	283	7	290
CMC_MSSM_109	19	18524437	G	A	0.07	248	18	266
CMC_MSSM_109	2	1659777	G	A	0.03	224	6	230
CMC_MSSM_109	2	174326020	C	T	0.02	264	6	270
CMC_MSSM_109	20	56679230	G	A	0.05	219	12	231
CMC_MSSM_109	3	4261989	A	C	0.04	234	9	243
CMC_MSSM_109	3	31347953	G	A	0.03	218	7	225
CMC_MSSM_109	3	34800533	C	T	0.04	242	10	252
CMC_MSSM_109	3	60745841	C	T	0.02	270	6	276
CMC_MSSM_109	3	72427773	G	A	0.22	204	59	263
CMC_MSSM_109	3	83433766	A	G	0.02	271	6	277
CMC_MSSM_109	3	97312961	A	C	0.15	233	42	275
CMC_MSSM_109	3	142387330	C	T	0.02	251	6	257
CMC_MSSM_109	3	172337819	A	G	0.02	197	5	202
CMC_MSSM_109	3	182782277	C	T	0.06	264	16	280
CMC_MSSM_109	4	85336821	A	C	0.23	181	53	234
CMC_MSSM_109	4	128623021	T	C	0.02	267	5	272
CMC_MSSM_109	4	145170804	T	G	0.18	225	51	276
CMC_MSSM_109	5	35182602	T	C	0.03	251	8	259
CMC_MSSM_109	5	149275561	G	A	0.04	246	11	257
CMC_MSSM_109	5	174002513	A	T	0.26	200	71	271
CMC_MSSM_109	6	109237727	G	A	0.24	180	57	237
CMC_MSSM_109	6	128820938	T	C	0.02	236	6	242
CMC_MSSM_109	7	44312591	G	A	0.19	189	45	234
CMC_MSSM_109	8	11583817	G	A	0.05	221	11	232
CMC_MSSM_109	8	26922201	G	A	0.04	245	10	255
CMC_MSSM_109	8	43725097	G	T	0.04	253	10	263
CMC_MSSM_109	8	88307114	G	A	0.03	225	6	231
CMC_MSSM_109	8	109501697	C	T	0.02	238	5	243
CMC_MSSM_109	8	117388522	C	T	0.02	294	6	300
CMC_MSSM_109	9	28305556	T	G	0.03	236	7	243
CMC_MSSM_109	9	96777276	C	T	0.03	223	6	229
CMC_MSSM_109	9	100082077	C	T	0.03	227	6	233
CMC_MSSM_109	9	117648022	A	G	0.03	233	8	241
CMC_MSSM_109	9	120910883	C	T	0.04	246	9	255
CMC_MSSM_109	X	140518958	A	G	0.03	221	6	227
CMC_MSSM_109	X	140847834	C	T	0.02	249	5	254
CMC_MSSM_116	11	127775015	C	A	0.1	54	6	60
CMC_MSSM_116	15	89671737	A	C	0.14	64	10	74
CMC_MSSM_116	16	11136409	G	A	0.08	71	6	77
CMC_MSSM_116	4	164484005	T	C	0.15	63	11	74
CMC_MSSM_116	6	8128893	G	A	0.09	64	6	70
CMC_MSSM_116	6	16185036	A	C	0.18	58	13	71
CMC_MSSM_116	7	104302533	C	T	0.1	62	7	69
CMC_MSSM_116	8	78433589	C	A	0.06	63	4	67
CMC_MSSM_116	9	26713575	A	T	0.14	54	9	63
CMC_MSSM_118	10	13060440	G	C	0.16	57	11	68
CMC_MSSM_118	10	13060442	G	C	0.18	56	12	68
CMC_MSSM_118	12	79004962	T	C	0.07	64	5	69
CMC_MSSM_118	17	26168466	G	T	0.08	66	6	72
CMC_MSSM_118	19	29353475	G	T	0.13	65	10	75
CMC_MSSM_118	20	57703705	G	T	0.07	71	5	76
CMC_MSSM_118	22	28746302	A	T	0.09	69	7	76
CMC_MSSM_118	3	4888491	C	T	0.11	56	7	63
CMC_MSSM_118	7	110025111	A	C	0.1	61	7	68
CMC_MSSM_130	1	20583693	C	T	0.02	273	5	278
CMC_MSSM_130	1	118000204	A	G	0.02	232	5	237
CMC_MSSM_130	1	181613590	T	C	0.09	226	22	248
CMC_MSSM_130	1	188832748	T	C	0.3	131	56	187
CMC_MSSM_130	10	20211558	C	T	0.02	243	5	248
CMC_MSSM_130	11	6349281	A	G	0.02	212	5	217
CMC_MSSM_130	11	117420404	G	A	0.17	203	42	245
CMC_MSSM_130	14	82053824	G	A	0.08	237	21	258
CMC_MSSM_130	16	80036828	C	A	0.02	244	6	250
CMC_MSSM_130	19	8321198	T	A	0.34	146	76	222
CMC_MSSM_130	2	219137496	G	A	0.05	230	11	241
CMC_MSSM_130	21	16454742	G	A	0.02	261	6	267
CMC_MSSM_130	22	37716351	G	A	0.02	260	5	265
CMC_MSSM_130	3	2304773	A	G	0.02	237	6	243
CMC_MSSM_130	3	5331143	G	A	0.11	213	27	240
CMC_MSSM_130	3	44252013	A	G	0.12	191	27	218
CMC_MSSM_130	3	110100298	C	A	0.02	237	6	243
CMC_MSSM_130	4	32130712	A	G	0.13	218	32	250
CMC_MSSM_130	5	131773771	G	T	0.03	263	7	270
CMC_MSSM_130	5	137963471	C	T	0.02	282	5	287
CMC_MSSM_130	6	115507207	T	C	0.13	216	31	247
CMC_MSSM_130	6	120155984	A	G	0.09	241	24	265
CMC_MSSM_130	7	45455160	G	A	0.21	190	51	241
CMC_MSSM_130	7	88855657	C	G	0.1	223	24	247
CMC_MSSM_130	7	101622060	G	A	0.18	234	50	284
CMC_MSSM_130	7	154261646	C	G	0.1	195	21	216
CMC_MSSM_130	8	46925562	G	A	0.02	290	7	297
CMC_MSSM_130	8	89791427	G	A	0.02	250	6	256
CMC_MSSM_130	9	7438492	C	T	0.02	275	7	282
CMC_MSSM_130	9	93127051	C	T	0.06	230	14	244
CMC_MSSM_130	9	116767858	G	A	0.02	261	6	267
CMC_MSSM_130	X	29287013	A	G	0.05	104	6	110
CMC_MSSM_142	1	65059660	T	C	0.18	139	31	170
CMC_MSSM_142	1	71285687	T	C	0.06	135	9	144
CMC_MSSM_142	1	81429641	G	T	0.14	142	23	165
CMC_MSSM_142	1	98560386	C	G	0.04	155	6	161
CMC_MSSM_142	1	165249510	G	A	0.04	144	6	150
CMC_MSSM_142	10	35655011	T	C	0.15	123	21	144
CMC_MSSM_142	11	132220901	C	T	0.08	150	13	163
CMC_MSSM_142	13	21742430	C	T	0.3	153	65	218
CMC_MSSM_142	14	50300506	C	A	0.18	129	29	158
CMC_MSSM_142	14	72675255	T	C	0.07	153	12	165
CMC_MSSM_142	15	91904415	A	G	0.07	130	10	140
CMC_MSSM_142	16	9879977	G	A	0.05	122	6	128
CMC_MSSM_142	16	56981751	C	G	0.09	137	13	150
CMC_MSSM_142	2	46157166	C	T	0.03	171	5	176
CMC_MSSM_142	2	59950620	C	T	0.06	146	10	156
CMC_MSSM_142	2	108981353	C	T	0.05	160	8	168
CMC_MSSM_142	20	60363136	G	A	0.04	159	7	166
CMC_MSSM_142	3	118168366	T	A	0.04	152	6	158
CMC_MSSM_142	4	28096881	C	T	0.05	159	9	168
CMC_MSSM_142	4	136065262	T	C	0.09	120	12	132
CMC_MSSM_142	4	168189032	T	C	0.05	145	8	153
CMC_MSSM_142	5	68596691	T	A	0.09	72	7	79
CMC_MSSM_142	7	78829463	G	A	0.06	149	10	159
CMC_MSSM_142	9	16375716	G	A	0.05	132	7	139
CMC_MSSM_142	9	73241642	C	A	0.04	130	6	136
CMC_MSSM_158	1	18529826	C	A	0.13	46	7	53
CMC_MSSM_158	1	19745190	C	T	0.09	48	5	53
CMC_MSSM_158	1	34284232	T	G	0.15	52	9	61
CMC_MSSM_158	1	207117270	A	C	0.16	46	9	55
CMC_MSSM_158	10	6643118	T	G	0.17	55	11	66
CMC_MSSM_158	11	46078013	T	G	0.16	54	10	64
CMC_MSSM_158	12	81482785	G	C	0.09	52	5	57
CMC_MSSM_158	18	19929285	C	G	0.1	47	5	52
CMC_MSSM_158	19	8092671	C	T	0.07	63	5	68
CMC_MSSM_158	19	47360951	A	C	0.08	67	6	73
CMC_MSSM_158	21	15956075	G	A	0.09	59	6	65
CMC_MSSM_158	4	129859091	A	C	0.08	67	6	73
CMC_MSSM_158	5	37861120	G	C	0.09	58	6	64
CMC_MSSM_158	5	91625303	A	T	0.17	53	11	64
CMC_MSSM_158	7	122325129	A	G	0.08	55	5	60
CMC_MSSM_158	7	148141102	A	C	0.11	68	8	76
CMC_MSSM_158	8	52916459	T	G	0.08	77	7	84
CMC_MSSM_158	8	108338547	T	G	0.13	53	8	61
CMC_MSSM_158	9	86051118	T	G	0.1	52	6	58
CMC_MSSM_158	9	89479955	A	C	0.15	41	7	48
CMC_MSSM_158	X	101815763	T	G	0.09	67	7	74
CMC_MSSM_158	X	127318956	T	C	0.07	67	5	72
CMC_MSSM_158	X	137376627	A	T	0.09	51	5	56
CMC_MSSM_161	1	3721543	C	T	0.09	81	8	89
CMC_MSSM_161	1	98087060	C	A	0.06	107	7	114
CMC_MSSM_161	11	11882218	C	G	0.06	96	6	102
CMC_MSSM_161	11	63004341	T	C	0.09	74	7	81
CMC_MSSM_161	11	91540558	G	T	0.04	90	4	94
CMC_MSSM_161	12	132416536	C	T	0.11	65	8	73
CMC_MSSM_161	13	82280077	A	G	0.06	76	5	81
CMC_MSSM_161	13	84158935	T	G	0.1	83	9	92
CMC_MSSM_161	13	99037502	G	T	0.06	84	5	89
CMC_MSSM_161	14	21364309	G	A	0.05	89	5	94
CMC_MSSM_161	14	104348432	C	T	0.05	91	5	96
CMC_MSSM_161	15	94421884	G	A	0.05	93	5	98
CMC_MSSM_161	16	55762381	C	T	0.15	82	15	97
CMC_MSSM_161	18	20507013	T	A	0.09	77	8	85
CMC_MSSM_161	2	104637317	C	A	0.09	78	8	86
CMC_MSSM_161	2	135280254	G	A	0.09	95	9	104
CMC_MSSM_161	20	40527598	C	T	0.07	80	6	86
CMC_MSSM_161	22	20224428	G	A	0.05	98	5	103
CMC_MSSM_161	22	49351782	G	A	0.08	93	8	101
CMC_MSSM_161	3	60856494	G	A	0.06	94	6	100
CMC_MSSM_161	3	162902359	T	G	0.07	84	6	90
CMC_MSSM_161	4	181441695	G	A	0.07	82	6	88
CMC_MSSM_161	4	185828966	C	T	0.07	79	6	85
CMC_MSSM_161	5	178680145	G	T	0.08	86	7	93
CMC_MSSM_161	6	33652345	C	T	0.04	124	5	129
CMC_MSSM_161	6	55668378	G	A	0.05	86	5	91
CMC_MSSM_161	7	13591116	C	T	0.08	77	7	84
CMC_MSSM_161	7	81618590	G	A	0.16	92	17	109
CMC_MSSM_161	8	51806553	T	C	0.05	93	5	98
CMC_MSSM_161	9	77219254	C	T	0.05	91	5	96
CMC_MSSM_161	X	32015058	G	T	0.05	88	5	93
CMC_MSSM_161	X	85539371	C	T	0.07	64	5	69
CMC_MSSM_161	X	92700836	C	A	0.14	66	11	77
CMC_MSSM_161	X	126563992	G	A	0.07	84	6	90
CMC_MSSM_162	1	71139515	G	A	0.05	102	5	107
CMC_MSSM_162	1	165468155	C	A	0.08	115	10	125
CMC_MSSM_162	1	201035533	C	T	0.07	113	8	121
CMC_MSSM_162	10	89584344	G	C	0.12	97	13	110
CMC_MSSM_162	11	46281534	G	C	0.07	99	7	106
CMC_MSSM_162	11	87377129	G	A	0.13	111	16	127
CMC_MSSM_162	12	46568999	G	A	0.06	136	9	145
CMC_MSSM_162	12	68325208	C	A	0.05	126	6	132
CMC_MSSM_162	12	72511373	G	A	0.06	119	8	127
CMC_MSSM_162	12	81810087	C	T	0.16	110	21	131
CMC_MSSM_162	12	104682742	A	C	0.04	129	6	135
CMC_MSSM_162	14	28916976	T	C	0.12	116	16	132
CMC_MSSM_162	14	49474441	T	G	0.05	123	6	129
CMC_MSSM_162	15	47772346	C	T	0.13	105	16	121
CMC_MSSM_162	16	55067521	C	T	0.09	122	12	134
CMC_MSSM_162	20	54840353	A	C	0.05	99	5	104
CMC_MSSM_162	3	183084356	C	T	0.04	113	5	118
CMC_MSSM_162	4	91229110	C	T	0.09	125	12	137
CMC_MSSM_162	5	9390003	G	T	0.07	128	10	138
CMC_MSSM_162	6	89123260	T	G	0.09	103	10	113
CMC_MSSM_162	X	27551881	C	G	0.07	114	9	123
CMC_MSSM_162	X	69200834	T	G	0.05	128	7	135
CMC_MSSM_168	1	176853455	A	G	0.04	133	6	139
CMC_MSSM_168	10	708001	C	T	0.03	207	6	213
CMC_MSSM_168	10	58848951	T	G	0.05	138	8	146
CMC_MSSM_168	10	80445160	A	G	0.08	163	14	177
CMC_MSSM_168	11	72281259	T	C	0.11	139	18	157
CMC_MSSM_168	12	121176354	C	T	0.03	147	5	152
CMC_MSSM_168	12	130320130	C	T	0.04	160	6	166
CMC_MSSM_168	13	34358460	C	G	0.03	166	6	172
CMC_MSSM_168	16	5520227	G	A	0.19	143	34	177
CMC_MSSM_168	16	49869590	C	G	0.07	135	10	145
CMC_MSSM_168	16	89187126	C	T	0.03	215	7	222
CMC_MSSM_168	2	107258177	T	A	0.1	132	15	147
CMC_MSSM_168	20	40015525	C	G	0.09	170	17	187
CMC_MSSM_168	20	47794232	T	A	0.05	173	9	182
CMC_MSSM_168	21	31418729	C	T	0.04	147	6	153
CMC_MSSM_168	22	34909669	G	C	0.08	131	11	142
CMC_MSSM_168	3	64807732	A	T	0.12	144	19	163
CMC_MSSM_168	3	105086318	C	A	0.05	159	9	168
CMC_MSSM_168	3	175842462	G	A	0.03	147	5	152
CMC_MSSM_168	4	33571782	G	C	0.12	152	20	172
CMC_MSSM_168	6	45830551	C	T	0.09	159	16	175
CMC_MSSM_168	6	64608901	A	G	0.11	158	19	177
CMC_MSSM_168	7	2592247	A	C	0.04	174	8	182
CMC_MSSM_168	9	1406306	G	A	0.04	164	7	171
CMC_MSSM_168	9	37811414	A	G	0.03	158	5	163
CMC_MSSM_168	9	137734443	C	T	0.04	176	8	184
CMC_MSSM_175	1	10597824	C	T	0.12	99	13	112
CMC_MSSM_175	1	87868724	C	T	0.1	139	16	155
CMC_MSSM_175	1	108226734	A	G	0.16	101	19	120
CMC_MSSM_175	1	211458434	G	T	0.06	118	8	126
CMC_MSSM_175	10	84233064	T	C	0.1	106	12	118
CMC_MSSM_175	10	131653673	C	T	0.05	113	6	119
CMC_MSSM_175	11	119107470	A	G	0.07	126	10	136
CMC_MSSM_175	16	1222477	G	A	0.05	138	8	146
CMC_MSSM_175	16	54458480	C	T	0.07	102	8	110
CMC_MSSM_175	18	46122535	C	T	0.09	107	11	118
CMC_MSSM_175	2	74809798	C	T	0.04	127	5	132
CMC_MSSM_175	2	133135300	G	A	0.04	143	6	149
CMC_MSSM_175	4	89114236	T	C	0.12	110	15	125
CMC_MSSM_175	4	128472363	G	A	0.04	113	5	118
CMC_MSSM_175	4	133462899	C	T	0.12	100	13	113
CMC_MSSM_175	5	39853562	G	A	0.09	127	12	139
CMC_MSSM_175	6	12217968	C	T	0.05	126	7	133
CMC_MSSM_175	6	18706331	C	A	0.07	112	8	120
CMC_MSSM_175	6	56369130	T	A	0.05	125	6	131
CMC_MSSM_178	1	206686925	G	A	0.04	223	9	232
CMC_MSSM_178	1	245856338	G	A	0.07	208	15	223
CMC_MSSM_178	10	84131736	A	G	0.03	215	7	222
CMC_MSSM_178	10	98360266	C	T	0.05	183	9	192
CMC_MSSM_178	11	40862899	C	T	0.04	219	8	227
CMC_MSSM_178	11	76912899	G	A	0.05	119	6	125
CMC_MSSM_178	11	118077244	C	T	0.12	213	28	241
CMC_MSSM_178	12	3615418	C	T	0.02	208	5	213
CMC_MSSM_178	14	35760115	G	A	0.03	213	7	220
CMC_MSSM_178	15	69083007	C	T	0.2	171	43	214
CMC_MSSM_178	16	28141151	G	A	0.03	228	6	234
CMC_MSSM_178	17	70009154	C	T	0.04	234	10	244
CMC_MSSM_178	18	58243120	A	T	0.06	197	12	209
CMC_MSSM_178	18	76122321	G	A	0.02	243	6	249
CMC_MSSM_178	19	808421	G	A	0.04	189	7	196
CMC_MSSM_178	19	55395106	G	A	0.26	167	59	226
CMC_MSSM_178	2	49869915	G	A	0.04	215	8	223
CMC_MSSM_178	2	139696021	T	G	0.02	243	5	248
CMC_MSSM_178	2	217955628	C	T	0.08	175	15	190
CMC_MSSM_178	20	1238109	C	T	0.06	203	14	217
CMC_MSSM_178	3	8318773	T	A	0.21	170	44	214
CMC_MSSM_178	3	181806945	C	T	0.03	227	6	233
CMC_MSSM_178	4	1657026	C	T	0.04	227	10	237
CMC_MSSM_178	4	66035996	C	T	0.05	201	10	211
CMC_MSSM_178	4	111104348	A	T	0.05	184	10	194
CMC_MSSM_178	4	156379108	G	T	0.03	194	7	201
CMC_MSSM_178	5	37402123	A	G	0.15	170	29	199
CMC_MSSM_178	5	149331391	G	A	0.03	208	7	215
CMC_MSSM_178	7	54461895	A	G	0.08	192	17	209
CMC_MSSM_178	7	84512629	G	A	0.03	226	6	232
CMC_MSSM_178	8	58403413	G	A	0.03	194	7	201
CMC_MSSM_178	8	139086269	C	T	0.02	252	5	257
CMC_MSSM_179	1	18766838	G	A	0.03	171	6	177
CMC_MSSM_179	1	192919371	C	T	0.05	168	8	176
CMC_MSSM_179	1	226721138	G	T	0.16	149	28	177
CMC_MSSM_179	10	120677271	C	A	0.11	160	20	180
CMC_MSSM_179	11	17205751	A	G	0.04	163	7	170
CMC_MSSM_179	11	92116992	A	T	0.1	146	16	162
CMC_MSSM_179	14	23686785	G	A	0.04	166	7	173
CMC_MSSM_179	16	80404129	G	A	0.03	186	6	192
CMC_MSSM_179	19	16390508	G	A	0.11	143	18	161
CMC_MSSM_179	19	28560158	C	T	0.06	129	8	137
CMC_MSSM_179	19	48897022	G	A	0.02	182	4	186
CMC_MSSM_179	2	68178619	C	T	0.18	125	27	152
CMC_MSSM_179	2	147487968	C	T	0.03	178	6	184
CMC_MSSM_179	3	41212965	T	C	0.05	178	10	188
CMC_MSSM_179	3	102890565	G	A	0.03	170	5	175
CMC_MSSM_179	3	105799246	C	A	0.04	192	8	200
CMC_MSSM_179	3	149365229	T	C	0.03	208	6	214
CMC_MSSM_179	4	173176197	G	A	0.03	190	6	196
CMC_MSSM_179	5	76333735	C	T	0.09	166	17	183
CMC_MSSM_179	6	51624405	C	T	0.03	170	6	176
CMC_MSSM_179	6	96678374	T	A	0.1	168	19	187
CMC_MSSM_179	6	169038007	G	A	0.04	177	7	184
CMC_MSSM_179	7	128512818	C	G	0.02	204	5	209
CMC_MSSM_179	7	154447194	G	A	0.03	176	6	182
CMC_MSSM_179	9	115453653	G	T	0.04	160	7	167
CMC_MSSM_180	1	6054230	C	T	0.03	231	7	238
CMC_MSSM_180	1	214213475	G	A	0.15	199	36	235
CMC_MSSM_180	10	2733866	C	G	0.15	178	31	209
CMC_MSSM_180	10	111411474	G	A	0.04	186	7	193
CMC_MSSM_180	13	48815834	C	T	0.03	204	6	210
CMC_MSSM_180	13	78042065	G	A	0.02	211	5	216
CMC_MSSM_180	14	42026518	G	A	0.05	180	9	189
CMC_MSSM_180	16	82722060	G	T	0.02	246	5	251
CMC_MSSM_180	16	86644512	G	A	0.04	220	8	228
CMC_MSSM_180	18	46717159	C	T	0.04	232	10	242
CMC_MSSM_180	2	25559555	G	A	0.02	236	5	241
CMC_MSSM_180	2	30536117	C	T	0.04	190	7	197
CMC_MSSM_180	2	32958060	G	C	0.17	164	33	197
CMC_MSSM_180	2	37454312	G	A	0.03	206	6	212
CMC_MSSM_180	2	147138676	G	A	0.02	203	5	208
CMC_MSSM_180	2	152553915	G	A	0.03	195	7	202
CMC_MSSM_180	3	12945566	C	T	0.02	241	6	247
CMC_MSSM_180	3	18800907	A	T	0.02	260	6	266
CMC_MSSM_180	3	145469741	G	T	0.03	183	6	189
CMC_MSSM_180	3	169540341	C	T	0.03	208	6	214
CMC_MSSM_180	4	26773284	G	A	0.05	163	8	171
CMC_MSSM_180	4	36761826	T	C	0.02	196	4	200
CMC_MSSM_180	4	164182940	C	T	0.03	220	6	226
CMC_MSSM_180	5	36707363	C	T	0.06	213	14	227
CMC_MSSM_180	5	38072000	G	A	0.03	211	6	217
CMC_MSSM_180	5	140575496	T	C	0.04	165	7	172
CMC_MSSM_180	5	144020964	A	G	0.12	139	19	158
CMC_MSSM_180	6	94794990	A	T	0.4	129	85	214
CMC_MSSM_180	7	107273292	G	A	0.03	188	5	193
CMC_MSSM_180	7	107444642	C	T	0.05	197	11	208
CMC_MSSM_180	7	119693016	G	A	0.02	230	5	235
CMC_MSSM_180	8	63722645	G	C	0.06	176	11	187
CMC_MSSM_180	8	70493722	C	T	0.03	244	8	252
CMC_MSSM_180	8	144639038	C	G	0.02	220	4	224
CMC_MSSM_180	9	16019720	A	G	0.1	176	20	196
CMC_MSSM_180	9	121092567	A	G	0.04	195	9	204
CMC_MSSM_180	9	138025957	G	A	0.03	211	6	217
CMC_MSSM_180	X	89271022	A	G	0.11	87	11	98
CMC_MSSM_183	1	73095933	T	A	0.03	184	6	190
CMC_MSSM_183	1	237673963	C	T	0.03	185	6	191
CMC_MSSM_183	10	97859546	T	C	0.03	195	6	201
CMC_MSSM_183	10	130736212	T	G	0.29	143	59	202
CMC_MSSM_183	10	134654690	G	A	0.02	196	5	201
CMC_MSSM_183	11	120497344	C	T	0.05	184	9	193
CMC_MSSM_183	13	26596360	C	T	0.04	172	8	180
CMC_MSSM_183	13	53896568	A	C	0.05	174	10	184
CMC_MSSM_183	14	66028041	T	G	0.04	197	9	206
CMC_MSSM_183	18	20981660	G	A	0.02	219	5	224
CMC_MSSM_183	18	44595962	A	G	0.04	194	8	202
CMC_MSSM_183	18	52939600	G	A	0.06	170	11	181
CMC_MSSM_183	2	219057788	C	T	0.04	185	7	192
CMC_MSSM_183	2	235887483	G	A	0.03	206	6	212
CMC_MSSM_183	20	1646849	C	A	0.22	152	44	196
CMC_MSSM_183	3	139029667	G	A	0.04	183	7	190
CMC_MSSM_183	3	169035468	G	A	0.03	176	5	181
CMC_MSSM_183	4	78794366	A	C	0.04	187	8	195
CMC_MSSM_183	5	4843896	T	A	0.02	176	3	179
CMC_MSSM_183	6	49307954	T	G	0.04	191	9	200
CMC_MSSM_183	6	109768741	T	G	0.09	172	16	188
CMC_MSSM_183	7	10838339	A	G	0.04	153	7	160
CMC_MSSM_183	7	53553687	C	T	0.05	209	10	219
CMC_MSSM_183	7	143633905	G	A	0.03	203	6	209
CMC_MSSM_183	8	49296860	G	A	0.03	194	7	201
CMC_MSSM_183	8	55894015	A	T	0.03	214	6	220
CMC_MSSM_183	8	97701486	G	A	0.02	191	3	194
CMC_MSSM_193	1	115538237	G	T	0.04	140	6	146
CMC_MSSM_193	1	185571315	C	T	0.04	134	5	139
CMC_MSSM_193	1	217087056	T	C	0.06	163	10	173
CMC_MSSM_193	1	236809970	T	A	0.04	139	6	145
CMC_MSSM_193	1	248685372	C	T	0.04	152	7	159
CMC_MSSM_193	10	44993046	C	G	0.16	126	24	150
CMC_MSSM_193	12	66075196	C	T	0.13	123	18	141
CMC_MSSM_193	13	107384034	T	C	0.07	198	14	212
CMC_MSSM_193	14	84237972	C	A	0.23	125	38	163
CMC_MSSM_193	16	78014311	G	A	0.05	135	7	142
CMC_MSSM_193	18	71120306	C	A	0.05	139	7	146
CMC_MSSM_193	2	82261999	G	A	0.05	157	8	165
CMC_MSSM_193	2	209598047	G	A	0.05	177	9	186
CMC_MSSM_193	20	469017	A	G	0.24	112	35	147
CMC_MSSM_193	3	38942907	C	T	0.03	138	5	143
CMC_MSSM_193	4	118072529	G	T	0.21	93	24	117
CMC_MSSM_193	4	156822452	C	G	0.04	183	7	190
CMC_MSSM_193	5	114168334	C	A	0.04	169	7	176
CMC_MSSM_193	6	34455155	C	T	0.03	168	6	174
CMC_MSSM_193	6	68497660	G	A	0.11	144	18	162
CMC_MSSM_193	8	124363592	G	A	0.06	123	8	131
CMC_MSSM_193	8	145118635	C	T	0.04	146	6	152
CMC_MSSM_193	9	7920681	T	C	0.05	159	8	167
CMC_MSSM_193	9	117194637	G	A	0.23	111	34	145
CMC_MSSM_199	1	117119904	G	A	0.08	95	8	103
CMC_MSSM_199	1	188658565	A	G	0.05	96	5	101
CMC_MSSM_199	10	73945943	G	C	0.06	90	6	96
CMC_MSSM_199	12	104286788	G	A	0.06	97	6	103
CMC_MSSM_199	15	84034404	G	A	0.07	82	6	88
CMC_MSSM_199	17	1597090	G	T	0.08	102	9	111
CMC_MSSM_199	17	39798956	G	A	0.14	97	16	113
CMC_MSSM_199	17	61211416	G	A	0.06	88	6	94
CMC_MSSM_199	19	18966039	G	A	0.04	113	5	118
CMC_MSSM_199	3	123228012	T	G	0.05	104	5	109
CMC_MSSM_199	4	174792881	C	A	0.04	112	5	117
CMC_MSSM_199	5	135753015	G	A	0.06	101	7	108
CMC_MSSM_199	5	165022072	A	C	0.06	83	5	88
CMC_MSSM_199	6	119601983	C	A	0.06	101	6	107
CMC_MSSM_199	8	34260514	C	T	0.06	83	5	88
CMC_MSSM_199	8	61836764	T	C	0.12	113	16	129
CMC_MSSM_199	8	122237314	T	C	0.09	106	11	117
CMC_MSSM_199	X	3733836	T	G	0.09	99	10	109
CMC_MSSM_201	11	133263706	G	A	0.14	49	8	57
CMC_MSSM_201	14	34555325	T	C	0.16	52	10	62
CMC_MSSM_211	1	243878230	C	T	0.06	203	13	216
CMC_MSSM_211	10	6298811	C	T	0.03	208	7	215
CMC_MSSM_211	10	53954424	C	A	0.04	180	8	188
CMC_MSSM_211	11	2235867	G	C	0.2	170	43	213
CMC_MSSM_211	11	68011223	T	C	0.08	86	7	93
CMC_MSSM_211	11	133211945	G	C	0.03	221	6	227
CMC_MSSM_211	13	88773012	G	A	0.12	161	22	183
CMC_MSSM_211	15	94467950	A	G	0.04	187	8	195
CMC_MSSM_211	15	94770712	T	C	0.03	194	5	199
CMC_MSSM_211	16	68819401	G	A	0.04	214	9	223
CMC_MSSM_211	17	80289396	C	T	0.04	215	8	223
CMC_MSSM_211	18	76352366	A	G	0.32	145	69	214
CMC_MSSM_211	19	7937582	G	A	0.02	254	5	259
CMC_MSSM_211	19	8563836	G	C	0.04	266	10	276
CMC_MSSM_211	19	33372659	A	G	0.05	173	10	183
CMC_MSSM_211	2	34492904	T	A	0.03	187	6	193
CMC_MSSM_211	2	81258607	G	T	0.17	142	29	171
CMC_MSSM_211	2	123625169	G	A	0.06	188	11	199
CMC_MSSM_211	3	8055071	A	G	0.02	204	5	209
CMC_MSSM_211	3	19400718	A	G	0.06	196	12	208
CMC_MSSM_211	3	62035969	G	A	0.04	178	8	186
CMC_MSSM_211	3	62035970	A	T	0.04	177	7	184
CMC_MSSM_211	3	121162633	G	A	0.22	155	43	198
CMC_MSSM_211	5	14259115	G	A	0.03	244	7	251
CMC_MSSM_211	5	114960673	C	T	0.03	231	8	239
CMC_MSSM_211	6	2696649	G	A	0.03	217	6	223
CMC_MSSM_211	6	38893439	C	T	0.04	156	6	162
CMC_MSSM_211	6	75151294	C	A	0.2	131	33	164
CMC_MSSM_211	7	51418176	C	T	0.05	201	10	211
CMC_MSSM_211	7	120342935	G	A	0.03	185	5	190
CMC_MSSM_211	8	132063095	G	A	0.03	175	5	180
CMC_MSSM_211	9	14349166	G	A	0.05	225	12	237
CMC_MSSM_211	9	128373791	T	C	0.08	147	12	159
CMC_MSSM_213	1	74534034	G	A	0.04	382	18	400
CMC_MSSM_213	1	115668020	C	A	0.04	430	17	447
CMC_MSSM_213	1	146769420	G	T	0.02	407	9	416
CMC_MSSM_213	1	191872501	C	T	0.01	363	5	368
CMC_MSSM_213	1	229202022	G	A	0.07	367	26	393
CMC_MSSM_213	10	24202765	T	G	0.03	397	12	409
CMC_MSSM_213	10	52827692	G	T	0.02	401	9	410
CMC_MSSM_213	10	85600961	T	C	0.03	405	14	419
CMC_MSSM_213	10	87413309	G	A	0.01	408	5	413
CMC_MSSM_213	10	116149836	T	G	0.04	394	15	409
CMC_MSSM_213	10	126215409	T	G	0.03	349	9	358
CMC_MSSM_213	11	114105792	T	G	0.03	221	7	228
CMC_MSSM_213	11	128358008	C	A	0.03	385	12	397
CMC_MSSM_213	13	37110264	C	T	0.02	379	6	385
CMC_MSSM_213	13	94615883	G	A	0.01	423	6	429
CMC_MSSM_213	14	58206296	A	G	0.05	415	20	435
CMC_MSSM_213	14	73493685	A	C	0.03	331	10	341
CMC_MSSM_213	14	83657832	C	T	0.15	356	61	417
CMC_MSSM_213	14	101028722	G	A	0.02	388	7	395
CMC_MSSM_213	15	45603487	G	T	0.04	328	12	340
CMC_MSSM_213	15	78913052	T	G	0.02	401	8	409
CMC_MSSM_213	15	93039912	G	A	0.01	439	5	444
CMC_MSSM_213	15	98662204	A	C	0.03	428	11	439
CMC_MSSM_213	16	7455256	C	T	0.02	405	7	412
CMC_MSSM_213	16	59903092	T	G	0.02	405	10	415
CMC_MSSM_213	16	79496907	C	T	0.02	428	8	436
CMC_MSSM_213	17	11162022	T	C	0.04	375	14	389
CMC_MSSM_213	17	26617735	T	A	0.03	321	10	331
CMC_MSSM_213	17	78573310	T	G	0.03	420	11	431
CMC_MSSM_213	17	78699501	A	C	0.02	384	9	393
CMC_MSSM_213	17	79671039	G	A	0.03	393	14	407
CMC_MSSM_213	18	10270374	G	A	0.02	342	6	348
CMC_MSSM_213	19	3250856	T	G	0.02	381	6	387
CMC_MSSM_213	19	14954509	C	A	0.02	372	8	380
CMC_MSSM_213	19	51965701	C	T	0.01	394	6	400
CMC_MSSM_213	2	78381803	C	T	0.04	396	15	411
CMC_MSSM_213	2	115690603	C	A	0.02	410	8	418
CMC_MSSM_213	2	120889176	T	C	0.02	322	5	327
CMC_MSSM_213	2	121199961	T	G	0.02	358	8	366
CMC_MSSM_213	2	171687197	A	T	0.02	392	9	401
CMC_MSSM_213	2	236533290	T	G	0.02	365	8	373
CMC_MSSM_213	20	20816728	A	C	0.05	410	23	433
CMC_MSSM_213	21	17637355	G	A	0.01	459	5	464
CMC_MSSM_213	21	35358932	G	C	0.01	359	5	364
CMC_MSSM_213	21	44875871	A	C	0.05	419	20	439
CMC_MSSM_213	22	50500952	A	C	0.04	354	13	367
CMC_MSSM_213	3	5433229	C	T	0.01	425	6	431
CMC_MSSM_213	3	14958954	C	T	0.05	390	20	410
CMC_MSSM_213	3	24413309	T	C	0.02	381	6	387
CMC_MSSM_213	3	52212847	A	C	0.02	446	8	454
CMC_MSSM_213	3	55556974	G	C	0.01	403	5	408
CMC_MSSM_213	3	65268653	G	A	0.05	397	19	416
CMC_MSSM_213	3	82017780	A	G	0.02	417	7	424
CMC_MSSM_213	3	138165738	G	A	0.03	341	10	351
CMC_MSSM_213	3	170592196	C	T	0.01	417	6	423
CMC_MSSM_213	4	24902220	T	G	0.03	412	12	424
CMC_MSSM_213	4	26869041	G	T	0.02	439	9	448
CMC_MSSM_213	4	54644452	G	A	0.01	425	6	431
CMC_MSSM_213	4	77761558	C	A	0.02	356	8	364
CMC_MSSM_213	4	77940614	T	G	0.01	419	5	424
CMC_MSSM_213	4	106874614	G	A	0.01	399	5	404
CMC_MSSM_213	4	139514788	G	A	0.02	405	7	412
CMC_MSSM_213	4	143954233	G	A	0.01	411	6	417
CMC_MSSM_213	4	168534846	C	A	0.03	375	11	386
CMC_MSSM_213	4	183131741	G	T	0.03	306	9	315
CMC_MSSM_213	5	19350344	G	T	0.02	425	10	435
CMC_MSSM_213	5	113349950	G	T	0.01	432	4	436
CMC_MSSM_213	6	5321777	C	T	0.02	396	8	404
CMC_MSSM_213	6	120271988	T	G	0.02	411	8	419
CMC_MSSM_213	6	128679817	G	A	0.01	410	5	415
CMC_MSSM_213	6	144183821	C	T	0.01	439	6	445
CMC_MSSM_213	7	948059	C	T	0.02	370	7	377
CMC_MSSM_213	7	33847870	C	T	0.02	375	7	382
CMC_MSSM_213	7	40674260	C	T	0.02	432	7	439
CMC_MSSM_213	7	108799363	T	C	0.05	387	20	407
CMC_MSSM_213	7	111300003	C	T	0.01	441	6	447
CMC_MSSM_213	7	128984208	G	T	0.01	402	4	406
CMC_MSSM_213	8	20103608	C	T	0.01	439	5	444
CMC_MSSM_213	8	96994786	G	T	0.37	224	130	354
CMC_MSSM_213	8	103598804	A	C	0.03	395	13	408
CMC_MSSM_213	9	4688478	A	G	0.02	408	8	416
CMC_MSSM_213	9	116945471	G	A	0.03	394	14	408
CMC_MSSM_213	9	122944309	T	G	0.02	390	9	399
CMC_MSSM_213	X	25218938	A	G	0.02	367	6	373
CMC_MSSM_213	X	67277322	G	C	0.02	354	8	362
CMC_MSSM_213	X	100007867	G	T	0.01	380	5	385
CMC_MSSM_213	X	153391259	G	A	0.03	369	10	379
CMC_MSSM_215	1	41144911	G	A	0.04	176	7	183
CMC_MSSM_215	14	73964961	A	G	0.09	146	14	160
CMC_MSSM_215	14	104043132	C	T	0.3	133	56	189
CMC_MSSM_215	15	27640048	C	T	0.06	167	10	177
CMC_MSSM_215	16	1752292	T	A	0.05	169	8	177
CMC_MSSM_215	16	77766269	G	C	0.14	124	21	145
CMC_MSSM_215	18	62130868	G	A	0.03	161	5	166
CMC_MSSM_215	19	38833925	G	A	0.13	152	23	175
CMC_MSSM_215	3	118377069	G	A	0.03	184	5	189
CMC_MSSM_215	3	183527455	C	T	0.04	181	7	188
CMC_MSSM_215	4	153369439	C	A	0.07	167	13	180
CMC_MSSM_215	5	26802311	C	T	0.06	144	10	154
CMC_MSSM_215	6	143919823	C	A	0.09	154	15	169
CMC_MSSM_215	8	78093456	C	T	0.03	171	5	176
CMC_MSSM_215	8	132927572	G	T	0.06	165	10	175
CMC_MSSM_222	1	31415517	C	T	0.02	222	5	227
CMC_MSSM_222	1	224955996	G	C	0.07	216	16	232
CMC_MSSM_222	1	241506117	C	T	0.03	210	7	217
CMC_MSSM_222	10	73217074	T	C	0.03	215	7	222
CMC_MSSM_222	11	9176379	T	A	0.03	211	6	217
CMC_MSSM_222	11	64439850	G	A	0.04	253	10	263
CMC_MSSM_222	11	87033149	C	T	0.07	217	17	234
CMC_MSSM_222	13	55502247	C	A	0.03	198	7	205
CMC_MSSM_222	13	104442492	G	T	0.3	147	64	211
CMC_MSSM_222	14	21480791	G	A	0.06	174	11	185
CMC_MSSM_222	14	105817031	C	T	0.03	269	8	277
CMC_MSSM_222	15	99243563	A	G	0.05	209	10	219
CMC_MSSM_222	17	38881110	C	T	0.03	204	6	210
CMC_MSSM_222	18	62798775	G	T	0.08	202	17	219
CMC_MSSM_222	19	3483572	G	A	0.03	254	7	261
CMC_MSSM_222	2	96903677	C	T	0.02	207	5	212
CMC_MSSM_222	20	7520852	G	C	0.12	169	23	192
CMC_MSSM_222	21	26455531	C	T	0.03	222	6	228
CMC_MSSM_222	3	27326244	T	C	0.1	181	19	200
CMC_MSSM_222	3	151234933	A	T	0.07	230	17	247
CMC_MSSM_222	3	190552544	T	C	0.29	158	65	223
CMC_MSSM_222	4	35745236	A	G	0.07	235	18	253
CMC_MSSM_222	4	158840827	G	A	0.03	202	7	209
CMC_MSSM_222	4	179188218	C	T	0.06	213	14	227
CMC_MSSM_222	5	91814587	A	C	0.05	194	10	204
CMC_MSSM_222	5	151683721	C	T	0.03	191	5	196
CMC_MSSM_222	6	142567699	A	G	0.39	94	61	155
CMC_MSSM_222	6	167268216	G	A	0.03	233	6	239
CMC_MSSM_222	7	18355515	G	A	0.04	207	8	215
CMC_MSSM_222	7	40964294	G	T	0.03	221	7	228
CMC_MSSM_222	7	79380104	T	C	0.12	168	22	190
CMC_MSSM_222	8	86369369	A	C	0.05	194	10	204
CMC_MSSM_222	8	146293912	T	G	0.05	205	11	216
CMC_MSSM_222	9	35952651	G	A	0.09	154	15	169
CMC_MSSM_224	1	1473448	G	C	0.03	221	6	227
CMC_MSSM_224	1	8626138	C	G	0.03	186	6	192
CMC_MSSM_224	1	18778834	C	G	0.03	178	5	183
CMC_MSSM_224	1	20290059	C	T	0.03	149	5	154
CMC_MSSM_224	1	94765415	G	A	0.04	156	6	162
CMC_MSSM_224	1	112260308	A	G	0.03	179	6	185
CMC_MSSM_224	1	149984541	G	A	0.03	179	5	184
CMC_MSSM_224	1	193359540	G	A	0.04	119	5	124
CMC_MSSM_224	1	209251443	T	A	0.03	187	5	192
CMC_MSSM_224	1	213228935	A	G	0.04	169	7	176
CMC_MSSM_224	1	225297589	C	A	0.05	147	7	154
CMC_MSSM_224	1	245461663	C	T	0.03	184	5	189
CMC_MSSM_224	10	4614526	G	A	0.03	179	6	185
CMC_MSSM_224	10	36547059	G	T	0.03	153	5	158
CMC_MSSM_224	10	65111696	T	C	0.02	165	4	169
CMC_MSSM_224	10	65111698	C	G	0.02	165	4	169
CMC_MSSM_224	10	71670331	T	G	0.09	167	17	184
CMC_MSSM_224	10	73225518	G	A	0.02	202	5	207
CMC_MSSM_224	10	77838793	C	A	0.05	157	9	166
CMC_MSSM_224	10	98928841	C	G	0.03	152	5	157
CMC_MSSM_224	10	99634911	A	T	0.05	157	8	165
CMC_MSSM_224	10	113655731	C	A	0.04	155	6	161
CMC_MSSM_224	10	115112992	C	T	0.04	163	6	169
CMC_MSSM_224	11	1075637	C	T	0.02	255	6	261
CMC_MSSM_224	11	7921461	T	A	0.04	162	6	168
CMC_MSSM_224	11	58578861	A	G	0.04	163	6	169
CMC_MSSM_224	11	60886063	G	A	0.02	205	5	210
CMC_MSSM_224	11	68716470	G	T	0.02	224	4	228
CMC_MSSM_224	11	75227652	G	A	0.05	162	8	170
CMC_MSSM_224	11	116082079	G	C	0.03	187	5	192
CMC_MSSM_224	11	123109368	C	T	0.04	168	7	175
CMC_MSSM_224	11	123619200	T	G	0.03	148	5	153
CMC_MSSM_224	12	17346063	C	A	0.07	149	11	160
CMC_MSSM_224	12	22612251	T	C	0.03	178	5	183
CMC_MSSM_224	12	44929345	C	T	0.05	140	8	148
CMC_MSSM_224	12	47631511	T	G	0.03	166	6	172
CMC_MSSM_224	12	57445663	G	A	0.04	162	6	168
CMC_MSSM_224	12	116681714	C	T	0.03	180	5	185
CMC_MSSM_224	13	29616812	T	G	0.03	161	5	166
CMC_MSSM_224	13	34943976	G	A	0.03	162	5	167
CMC_MSSM_224	13	51036759	C	T	0.04	143	6	149
CMC_MSSM_224	13	84668577	T	G	0.04	151	6	157
CMC_MSSM_224	14	24953258	T	C	0.04	153	7	160
CMC_MSSM_224	14	42909114	T	A	0.04	194	9	203
CMC_MSSM_224	14	53721249	G	A	0.04	135	6	141
CMC_MSSM_224	14	61980174	A	G	0.14	134	22	156
CMC_MSSM_224	14	77776915	T	A	0.03	180	5	185
CMC_MSSM_224	14	78639642	G	T	0.04	149	7	156
CMC_MSSM_224	14	90863285	C	T	0.04	213	10	223
CMC_MSSM_224	14	105962915	A	G	0.03	228	7	235
CMC_MSSM_224	14	106007869	G	A	0.02	215	5	220
CMC_MSSM_224	14	106307093	C	A	0.03	181	6	187
CMC_MSSM_224	14	106308156	G	A	0.03	185	5	190
CMC_MSSM_224	15	38884077	T	G	0.04	159	7	166
CMC_MSSM_224	15	49256227	G	C	0.03	175	5	180
CMC_MSSM_224	15	56838814	G	A	0.06	155	10	165
CMC_MSSM_224	15	67329681	C	A	0.04	129	5	134
CMC_MSSM_224	15	84561733	A	C	0.03	174	5	179
CMC_MSSM_224	15	89182402	C	G	0.03	213	6	219
CMC_MSSM_224	15	96693783	C	T	0.03	142	5	147
CMC_MSSM_224	16	336766	C	T	0.03	243	8	251
CMC_MSSM_224	16	682738	G	A	0.03	233	6	239
CMC_MSSM_224	16	7762803	G	A	0.03	176	5	181
CMC_MSSM_224	16	9457821	T	C	0.03	155	5	160
CMC_MSSM_224	16	11178607	G	C	0.02	181	4	185
CMC_MSSM_224	16	19855722	G	A	0.03	195	6	201
CMC_MSSM_224	16	30537423	C	T	0.03	191	6	197
CMC_MSSM_224	16	30995167	G	A	0.04	177	7	184
CMC_MSSM_224	16	48059201	T	C	0.04	156	6	162
CMC_MSSM_224	16	66340655	G	C	0.06	185	11	196
CMC_MSSM_224	16	87635362	G	A	0.02	237	6	243
CMC_MSSM_224	16	89858555	C	T	0.02	215	5	220
CMC_MSSM_224	17	2455562	G	A	0.03	173	5	178
CMC_MSSM_224	17	42745254	C	A	0.03	178	5	183
CMC_MSSM_224	17	72383262	C	T	0.04	164	6	170
CMC_MSSM_224	17	78669726	G	A	0.03	178	5	183
CMC_MSSM_224	18	5827976	C	G	0.03	183	6	189
CMC_MSSM_224	18	57428586	C	T	0.03	172	5	177
CMC_MSSM_224	18	60101068	A	G	0.04	164	6	170
CMC_MSSM_224	19	6340450	G	T	0.03	158	5	163
CMC_MSSM_224	19	10900278	G	A	0.03	183	6	189
CMC_MSSM_224	19	15271813	G	A	0.02	210	5	215
CMC_MSSM_224	19	24410495	G	A	0.03	155	5	160
CMC_MSSM_224	19	29900642	G	T	0.03	191	5	196
CMC_MSSM_224	19	32374848	C	G	0.03	168	6	174
CMC_MSSM_224	19	37889385	G	C	0.04	189	7	196
CMC_MSSM_224	2	7712183	C	A	0.16	123	24	147
CMC_MSSM_224	2	41420782	A	G	0.03	160	5	165
CMC_MSSM_224	2	97152654	A	G	0.03	176	5	181
CMC_MSSM_224	2	176394703	C	G	0.03	140	5	145
CMC_MSSM_224	2	177701161	C	T	0.03	141	5	146
CMC_MSSM_224	2	227342274	C	T	0.04	152	6	158
CMC_MSSM_224	2	233752670	C	T	0.03	216	6	222
CMC_MSSM_224	2	238350553	G	A	0.04	162	6	168
CMC_MSSM_224	20	24751447	G	A	0.04	182	8	190
CMC_MSSM_224	20	45343360	C	T	0.04	164	6	170
CMC_MSSM_224	20	60549514	T	C	0.03	193	5	198
CMC_MSSM_224	21	25622930	C	T	0.03	181	5	186
CMC_MSSM_224	21	43130225	A	T	0.03	175	5	180
CMC_MSSM_224	22	19733883	C	T	0.03	209	6	215
CMC_MSSM_224	22	38747596	A	C	0.03	220	6	226
CMC_MSSM_224	22	45699056	A	C	0.05	129	7	136
CMC_MSSM_224	22	46460633	T	C	0.02	200	5	205
CMC_MSSM_224	3	1690052	T	A	0.04	132	5	137
CMC_MSSM_224	3	4984807	T	C	0.03	147	5	152
CMC_MSSM_224	3	5478534	T	G	0.05	126	7	133
CMC_MSSM_224	3	13246941	G	A	0.04	130	6	136
CMC_MSSM_224	3	14458033	A	T	0.03	185	5	190
CMC_MSSM_224	3	14745988	A	G	0.03	173	6	179
CMC_MSSM_224	3	25986367	T	A	0.03	170	5	175
CMC_MSSM_224	3	30560824	T	A	0.04	177	7	184
CMC_MSSM_224	3	54317062	A	G	0.03	166	6	172
CMC_MSSM_224	3	90019048	G	A	0.04	154	6	160
CMC_MSSM_224	3	105509863	C	T	0.03	142	5	147
CMC_MSSM_224	3	106902207	G	C	0.06	169	10	179
CMC_MSSM_224	3	120576260	C	G	0.02	212	5	217
CMC_MSSM_224	3	126440163	C	T	0.04	173	7	180
CMC_MSSM_224	3	133578952	A	G	0.03	192	5	197
CMC_MSSM_224	3	153422227	G	A	0.03	147	5	152
CMC_MSSM_224	3	164515422	T	G	0.03	154	5	159
CMC_MSSM_224	3	179944507	G	A	0.04	161	7	168
CMC_MSSM_224	3	184765029	A	G	0.04	184	7	191
CMC_MSSM_224	3	191053585	A	G	0.03	149	5	154
CMC_MSSM_224	3	197503904	T	C	0.03	164	5	169
CMC_MSSM_224	4	1875817	G	T	0.03	183	6	189
CMC_MSSM_224	4	11262007	C	T	0.04	159	7	166
CMC_MSSM_224	4	29799297	A	G	0.04	165	7	172
CMC_MSSM_224	4	32933704	A	G	0.04	155	6	161
CMC_MSSM_224	4	58996802	C	T	0.03	165	5	170
CMC_MSSM_224	4	93265380	G	A	0.03	188	6	194
CMC_MSSM_224	4	118241535	C	T	0.04	161	7	168
CMC_MSSM_224	4	168304612	G	A	0.04	183	7	190
CMC_MSSM_224	5	3968431	C	A	0.03	185	6	191
CMC_MSSM_224	5	16788551	G	A	0.03	180	6	186
CMC_MSSM_224	5	42627925	C	T	0.03	176	6	182
CMC_MSSM_224	5	53497007	C	T	0.03	154	5	159
CMC_MSSM_224	5	72546253	G	T	0.03	170	6	176
CMC_MSSM_224	5	74131969	T	C	0.03	154	5	159
CMC_MSSM_224	5	95521315	T	C	0.03	176	5	181
CMC_MSSM_224	5	96545099	C	T	0.05	155	8	163
CMC_MSSM_224	5	105667191	C	G	0.05	159	8	167
CMC_MSSM_224	5	121679866	G	A	0.03	151	5	156
CMC_MSSM_224	5	129394350	A	G	0.03	172	5	177
CMC_MSSM_224	5	135538711	C	A	0.03	182	6	188
CMC_MSSM_224	5	142479419	A	G	0.04	176	8	184
CMC_MSSM_224	5	146143636	C	T	0.04	161	6	167
CMC_MSSM_224	5	148074256	T	G	0.03	163	5	168
CMC_MSSM_224	5	149486326	C	G	0.03	181	6	187
CMC_MSSM_224	5	176652855	C	A	0.03	152	5	157
CMC_MSSM_224	6	8009512	A	G	0.03	157	5	162
CMC_MSSM_224	6	38971447	G	A	0.04	145	6	151
CMC_MSSM_224	6	52930090	C	T	0.02	235	6	241
CMC_MSSM_224	6	56878714	C	A	0.05	176	9	185
CMC_MSSM_224	6	63001770	A	C	0.03	173	5	178
CMC_MSSM_224	6	73526668	A	G	0.04	162	6	168
CMC_MSSM_224	6	119783015	C	T	0.03	144	5	149
CMC_MSSM_224	6	139292038	A	G	0.03	194	5	199
CMC_MSSM_224	6	141013929	C	A	0.03	145	5	150
CMC_MSSM_224	6	149860987	C	T	0.03	181	5	186
CMC_MSSM_224	7	26783915	G	T	0.04	170	7	177
CMC_MSSM_224	7	32333005	C	T	0.04	150	6	156
CMC_MSSM_224	7	89488155	G	A	0.03	159	5	164
CMC_MSSM_224	7	118120028	T	G	0.03	139	4	143
CMC_MSSM_224	7	122376841	T	A	0.04	153	6	159
CMC_MSSM_224	7	154958069	C	T	0.02	232	4	236
CMC_MSSM_224	8	3731924	T	C	0.14	139	22	161
CMC_MSSM_224	8	8671160	G	C	0.03	175	5	180
CMC_MSSM_224	8	14650989	G	C	0.03	193	5	198
CMC_MSSM_224	8	21970088	T	A	0.03	194	7	201
CMC_MSSM_224	8	22402445	T	C	0.02	196	5	201
CMC_MSSM_224	8	23608817	C	T	0.03	154	5	159
CMC_MSSM_224	8	56898954	A	C	0.03	161	5	166
CMC_MSSM_224	8	59135300	T	C	0.04	160	6	166
CMC_MSSM_224	8	73352255	C	T	0.04	172	7	179
CMC_MSSM_224	8	94604573	G	A	0.03	167	6	173
CMC_MSSM_224	8	96060968	C	T	0.02	221	5	226
CMC_MSSM_224	8	103320440	C	T	0.04	155	6	161
CMC_MSSM_224	8	121710185	G	A	0.03	180	5	185
CMC_MSSM_224	9	11758119	G	A	0.03	165	5	170
CMC_MSSM_224	9	22670445	C	T	0.05	157	8	165
CMC_MSSM_224	9	25677627	A	C	0.05	226	12	238
CMC_MSSM_224	9	32662699	G	A	0.05	133	7	140
CMC_MSSM_224	9	79648535	T	C	0.03	145	4	149
CMC_MSSM_224	9	81026381	C	A	0.03	149	4	153
CMC_MSSM_224	9	116971619	G	A	0.02	202	5	207
CMC_MSSM_224	9	121938921	T	C	0.03	153	5	158
CMC_MSSM_224	9	126814796	C	T	0.03	183	5	188
CMC_MSSM_224	9	140320679	C	T	0.02	228	5	233
CMC_MSSM_227	1	2186742	C	T	0.12	199	28	227
CMC_MSSM_227	1	19499394	G	A	0.02	205	5	210
CMC_MSSM_227	1	171391153	G	A	0.23	143	43	186
CMC_MSSM_227	11	9025360	G	C	0.12	215	30	245
CMC_MSSM_227	11	84743654	A	C	0.05	212	11	223
CMC_MSSM_227	11	104038854	A	G	0.03	223	6	229
CMC_MSSM_227	11	110508133	C	T	0.02	239	5	244
CMC_MSSM_227	11	120113786	A	C	0.11	203	24	227
CMC_MSSM_227	12	89358912	A	G	0.18	177	40	217
CMC_MSSM_227	13	107346615	T	C	0.03	202	7	209
CMC_MSSM_227	15	56683932	C	A	0.03	226	6	232
CMC_MSSM_227	15	81245688	C	T	0.03	237	7	244
CMC_MSSM_227	16	48825609	G	A	0.03	278	9	287
CMC_MSSM_227	16	50967075	G	A	0.03	206	6	212
CMC_MSSM_227	16	64474712	C	T	0.03	183	5	188
CMC_MSSM_227	17	26740880	G	A	0.08	203	18	221
CMC_MSSM_227	17	26838875	C	T	0.04	225	9	234
CMC_MSSM_227	18	32369753	A	G	0.08	231	20	251
CMC_MSSM_227	18	39220659	G	C	0.34	160	82	242
CMC_MSSM_227	19	38837131	G	A	0.02	219	5	224
CMC_MSSM_227	2	4683103	G	C	0.13	173	25	198
CMC_MSSM_227	2	115552511	G	A	0.02	239	6	245
CMC_MSSM_227	2	166130724	A	G	0.19	191	44	235
CMC_MSSM_227	20	33451496	C	A	0.04	218	8	226
CMC_MSSM_227	21	43869223	C	T	0.03	214	7	221
CMC_MSSM_227	21	46381672	C	A	0.03	265	7	272
CMC_MSSM_227	3	14609117	C	T	0.02	223	5	228
CMC_MSSM_227	3	19729846	T	A	0.05	189	9	198
CMC_MSSM_227	3	22886015	G	A	0.07	192	14	206
CMC_MSSM_227	3	41559101	G	T	0.06	245	16	261
CMC_MSSM_227	3	146336510	T	C	0.03	236	7	243
CMC_MSSM_227	4	33247446	C	A	0.03	231	6	237
CMC_MSSM_227	6	91257211	G	A	0.02	242	6	248
CMC_MSSM_227	7	3771022	G	C	0.02	259	5	264
CMC_MSSM_227	7	14918665	T	C	0.12	197	27	224
CMC_MSSM_227	7	95172484	G	A	0.16	180	34	214
CMC_MSSM_227	7	126022585	C	T	0.03	233	6	239
CMC_MSSM_227	8	27069558	T	C	0.09	189	18	207
CMC_MSSM_227	8	29785217	G	A	0.16	228	44	272
CMC_MSSM_227	8	40602650	C	T	0.04	228	10	238
CMC_MSSM_227	8	50431866	A	G	0.03	191	5	196
CMC_MSSM_227	8	82822311	C	T	0.02	230	5	235
CMC_MSSM_227	8	86027929	G	A	0.02	214	5	219
CMC_MSSM_227	8	105374948	A	G	0.03	227	6	233
CMC_MSSM_227	8	114382646	T	G	0.02	200	5	205
CMC_MSSM_227	9	20238235	G	A	0.03	233	7	240
CMC_MSSM_227	9	36447324	G	A	0.04	211	8	219
CMC_MSSM_227	X	108430726	T	C	0.06	122	8	130
CMC_MSSM_227	X	139670013	C	T	0.1	118	13	131
CMC_MSSM_254	1	16344571	C	T	0.05	427	24	451
CMC_MSSM_254	1	39519514	A	G	0.03	288	8	296
CMC_MSSM_254	1	47133172	A	C	0.02	352	9	361
CMC_MSSM_254	1	57493330	A	G	0.02	390	8	398
CMC_MSSM_254	1	153698461	C	T	0.05	327	17	344
CMC_MSSM_254	1	165998177	A	C	0.02	370	8	378
CMC_MSSM_254	1	183237489	C	T	0.33	266	133	399
CMC_MSSM_254	1	214102125	T	G	0.02	365	6	371
CMC_MSSM_254	1	214418087	A	C	0.02	315	8	323
CMC_MSSM_254	10	60952981	G	A	0.2	285	71	356
CMC_MSSM_254	10	91884899	C	T	0.02	368	8	376
CMC_MSSM_254	11	365286	A	C	0.04	439	16	455
CMC_MSSM_254	11	14661601	G	A	0.02	321	7	328
CMC_MSSM_254	11	51242760	A	C	0.2	275	69	344
CMC_MSSM_254	11	63049243	T	C	0.02	345	8	353
CMC_MSSM_254	11	85235241	C	T	0.02	349	6	355
CMC_MSSM_254	11	121115566	G	A	0.03	374	10	384
CMC_MSSM_254	12	19709551	G	A	0.04	317	12	329
CMC_MSSM_254	14	100595477	G	A	0.02	446	7	453
CMC_MSSM_254	15	75010399	C	T	0.05	339	16	355
CMC_MSSM_254	17	2284142	C	T	0.09	394	41	435
CMC_MSSM_254	17	12436939	A	G	0.03	348	10	358
CMC_MSSM_254	17	20999075	G	A	0.02	338	6	344
CMC_MSSM_254	17	29796837	G	A	0.22	273	76	349
CMC_MSSM_254	18	27484443	C	A	0.03	371	12	383
CMC_MSSM_254	18	38444894	C	A	0.02	407	7	414
CMC_MSSM_254	18	59866100	G	A	0.05	318	16	334
CMC_MSSM_254	18	78003580	G	A	0.1	402	43	445
CMC_MSSM_254	19	11593076	A	C	0.02	365	6	371
CMC_MSSM_254	19	23412174	C	T	0.05	360	19	379
CMC_MSSM_254	19	31463571	T	C	0.17	286	59	345
CMC_MSSM_254	2	525650	G	A	0.03	401	12	413
CMC_MSSM_254	2	34037930	C	T	0.04	341	14	355
CMC_MSSM_254	2	67270574	C	T	0.04	370	14	384
CMC_MSSM_254	2	74459806	T	G	0.03	367	10	377
CMC_MSSM_254	2	78336181	T	G	0.02	371	7	378
CMC_MSSM_254	2	106790345	C	T	0.03	385	13	398
CMC_MSSM_254	2	111819017	G	A	0.02	326	6	332
CMC_MSSM_254	2	159497559	A	G	0.08	374	34	408
CMC_MSSM_254	2	160503493	C	T	0.04	299	13	312
CMC_MSSM_254	2	160627000	A	G	0.28	250	97	347
CMC_MSSM_254	2	166128225	G	A	0.02	365	9	374
CMC_MSSM_254	2	182067811	C	T	0.04	356	14	370
CMC_MSSM_254	2	187325268	C	A	0.1	313	34	347
CMC_MSSM_254	2	189689523	C	T	0.02	338	6	344
CMC_MSSM_254	2	195047081	A	G	0.07	308	22	330
CMC_MSSM_254	2	239631628	G	A	0.02	427	7	434
CMC_MSSM_254	20	23042316	C	T	0.03	349	10	359
CMC_MSSM_254	21	35832102	T	G	0.09	388	39	427
CMC_MSSM_254	21	36064835	C	T	0.07	363	27	390
CMC_MSSM_254	21	43313403	G	A	0.02	388	6	394
CMC_MSSM_254	22	20928213	T	G	0.03	346	9	355
CMC_MSSM_254	3	4361434	C	T	0.04	317	12	329
CMC_MSSM_254	3	20613005	G	A	0.06	349	23	372
CMC_MSSM_254	3	28818133	T	G	0.02	364	6	370
CMC_MSSM_254	3	28955856	G	A	0.03	370	10	380
CMC_MSSM_254	3	96005805	C	T	0.02	374	6	380
CMC_MSSM_254	4	61930220	G	T	0.03	322	9	331
CMC_MSSM_254	4	64330222	G	A	0.01	419	5	424
CMC_MSSM_254	4	67679218	G	C	0.01	358	5	363
CMC_MSSM_254	4	77922217	C	T	0.02	345	7	352
CMC_MSSM_254	5	127869659	C	G	0.02	346	6	352
CMC_MSSM_254	6	91636793	A	G	0.02	380	8	388
CMC_MSSM_254	6	98680189	A	C	0.02	370	6	376
CMC_MSSM_254	6	153167889	G	T	0.03	382	12	394
CMC_MSSM_254	7	590346	T	C	0.01	396	6	402
CMC_MSSM_254	7	29628473	C	T	0.01	382	4	386
CMC_MSSM_254	8	116158942	C	T	0.04	366	14	380
CMC_MSSM_254	9	7847824	G	A	0.05	322	17	339
CMC_MSSM_254	9	85322070	A	T	0.22	306	84	390
CMC_MSSM_254	9	93941292	C	T	0.02	440	10	450
CMC_MSSM_254	9	108685736	G	T	0.02	387	6	393
CMC_MSSM_254	X	107767692	G	A	0.03	154	5	159
CMC_MSSM_265	1	69215300	G	C	0.09	232	22	254
CMC_MSSM_265	1	76045022	G	A	0.02	223	5	228
CMC_MSSM_265	1	80718297	T	C	0.03	214	7	221
CMC_MSSM_265	1	84145288	G	A	0.13	206	30	236
CMC_MSSM_265	1	183734627	G	C	0.04	248	10	258
CMC_MSSM_265	1	243574081	C	T	0.02	240	6	246
CMC_MSSM_265	10	70504458	G	A	0.23	177	53	230
CMC_MSSM_265	10	80391390	T	A	0.02	318	6	324
CMC_MSSM_265	10	118184625	G	A	0.3	137	59	196
CMC_MSSM_265	11	38569225	A	T	0.11	181	23	204
CMC_MSSM_265	11	70910344	A	G	0.05	281	16	297
CMC_MSSM_265	11	81525336	T	C	0.02	247	5	252
CMC_MSSM_265	12	19941882	G	A	0.03	187	5	192
CMC_MSSM_265	13	64728954	C	T	0.04	198	8	206
CMC_MSSM_265	13	97200961	G	A	0.03	248	7	255
CMC_MSSM_265	13	114063079	G	A	0.02	254	5	259
CMC_MSSM_265	14	33184326	C	G	0.14	194	31	225
CMC_MSSM_265	14	63189854	G	T	0.07	184	13	197
CMC_MSSM_265	14	83641545	T	C	0.06	212	13	225
CMC_MSSM_265	14	101311590	C	T	0.02	254	6	260
CMC_MSSM_265	16	54672628	G	T	0.11	190	23	213
CMC_MSSM_265	16	72197825	G	A	0.22	126	36	162
CMC_MSSM_265	16	77714330	G	T	0.04	228	9	237
CMC_MSSM_265	16	85611261	G	A	0.02	271	5	276
CMC_MSSM_265	17	5529287	C	T	0.02	287	5	292
CMC_MSSM_265	17	41672771	T	A	0.12	192	26	218
CMC_MSSM_265	17	47558906	G	A	0.03	283	8	291
CMC_MSSM_265	17	74089483	A	C	0.03	279	8	287
CMC_MSSM_265	19	31053586	G	A	0.03	224	6	230
CMC_MSSM_265	19	51796713	G	A	0.02	327	6	333
CMC_MSSM_265	2	31107982	C	T	0.02	317	8	325
CMC_MSSM_265	2	42041369	G	T	0.04	262	11	273
CMC_MSSM_265	2	163611056	A	T	0.03	223	6	229
CMC_MSSM_265	2	240939412	G	A	0.04	273	10	283
CMC_MSSM_265	20	25123730	G	A	0.03	212	6	218
CMC_MSSM_265	22	28691962	A	G	0.03	232	6	238
CMC_MSSM_265	3	10005795	G	A	0.05	219	11	230
CMC_MSSM_265	3	11138549	G	C	0.02	248	5	253
CMC_MSSM_265	3	32995634	G	A	0.15	208	38	246
CMC_MSSM_265	3	68495844	C	T	0.03	172	5	177
CMC_MSSM_265	3	99096374	A	C	0.03	232	7	239
CMC_MSSM_265	4	56922177	G	A	0.13	202	30	232
CMC_MSSM_265	4	102953254	T	C	0.03	240	7	247
CMC_MSSM_265	4	176407424	A	C	0.07	206	15	221
CMC_MSSM_265	4	182175584	T	C	0.02	232	5	237
CMC_MSSM_265	5	29875835	T	G	0.14	172	28	200
CMC_MSSM_265	6	12219806	C	T	0.03	233	7	240
CMC_MSSM_265	6	18467429	T	G	0.05	212	10	222
CMC_MSSM_265	6	100903110	C	A	0.02	223	5	228
CMC_MSSM_265	6	150732093	T	A	0.03	238	8	246
CMC_MSSM_265	6	163622957	T	G	0.02	287	6	293
CMC_MSSM_265	6	165944667	G	A	0.05	206	11	217
CMC_MSSM_265	6	167620696	T	A	0.15	265	45	310
CMC_MSSM_265	6	168594679	C	T	0.03	226	6	232
CMC_MSSM_265	7	24541290	C	T	0.03	227	6	233
CMC_MSSM_265	7	29069880	G	T	0.02	216	5	221
CMC_MSSM_265	7	57412883	C	T	0.04	209	8	217
CMC_MSSM_265	7	82677976	C	T	0.02	230	5	235
CMC_MSSM_265	7	150676638	T	G	0.02	246	5	251
CMC_MSSM_265	7	156584252	A	T	0.1	199	23	222
CMC_MSSM_265	8	21999007	T	G	0.03	279	9	288
CMC_MSSM_265	8	120699489	G	A	0.02	217	5	222
CMC_MSSM_265	9	2920561	C	T	0.01	215	3	218
CMC_MSSM_265	9	21936572	T	G	0.1	206	23	229
CMC_MSSM_265	9	32010694	A	C	0.05	239	12	251
CMC_MSSM_265	9	34451881	G	A	0.03	206	6	212
CMC_MSSM_265	9	88601185	A	T	0.04	215	8	223
CMC_MSSM_265	9	135212639	C	T	0.03	196	6	202
CMC_MSSM_265	9	136409379	T	G	0.03	264	9	273
CMC_MSSM_265	Y	16991691	T	G	0.22	85	24	109
CMC_MSSM_266	1	5666006	C	T	0.09	75	7	82
CMC_MSSM_266	13	89725206	G	A	0.11	49	6	55
CMC_MSSM_266	13	104883453	C	A	0.09	73	7	80
CMC_MSSM_266	17	51067271	G	A	0.09	49	5	54
CMC_MSSM_266	22	19506132	C	T	0.11	65	8	73
CMC_MSSM_266	9	99834805	C	T	0.11	55	7	62
CMC_MSSM_269	1	27216396	C	G	0.02	217	4	221
CMC_MSSM_269	10	75357972	C	T	0.04	183	7	190
CMC_MSSM_269	11	45341284	G	A	0.05	192	10	202
CMC_MSSM_269	11	66637854	C	G	0.05	239	12	251
CMC_MSSM_269	11	66637878	G	C	0.05	239	12	251
CMC_MSSM_269	13	90147263	G	A	0.09	158	15	173
CMC_MSSM_269	2	85275444	T	C	0.31	121	55	176
CMC_MSSM_269	20	47990279	G	A	0.12	166	22	188
CMC_MSSM_269	3	53178145	G	T	0.03	213	7	220
CMC_MSSM_269	4	3815087	C	T	0.05	182	9	191
CMC_MSSM_269	6	10607646	G	A	0.07	165	13	178
CMC_MSSM_269	7	124406525	C	A	0.09	154	15	169
CMC_MSSM_269	7	125346085	C	T	0.07	122	9	131
CMC_MSSM_269	8	9865026	G	A	0.13	143	21	164
CMC_MSSM_269	9	131196212	C	T	0.03	200	7	207
CMC_MSSM_273	1	91663051	C	T	0.11	123	15	138
CMC_MSSM_273	1	184696149	C	T	0.06	189	12	201
CMC_MSSM_273	1	188085429	A	G	0.29	141	58	199
CMC_MSSM_273	10	55331376	C	G	0.06	166	11	177
CMC_MSSM_273	10	131861703	C	A	0.12	155	22	177
CMC_MSSM_273	10	133432179	T	A	0.14	149	24	173
CMC_MSSM_273	11	105142103	A	G	0.15	153	26	179
CMC_MSSM_273	12	43774836	T	G	0.27	138	52	190
CMC_MSSM_273	12	99821997	C	A	0.04	186	7	193
CMC_MSSM_273	12	114791277	G	A	0.05	132	7	139
CMC_MSSM_273	13	36950105	A	G	0.07	136	10	146
CMC_MSSM_273	13	69772050	G	C	0.03	207	6	213
CMC_MSSM_273	13	107662193	T	C	0.2	148	36	184
CMC_MSSM_273	14	97650281	G	A	0.04	141	6	147
CMC_MSSM_273	15	60909538	C	T	0.04	179	7	186
CMC_MSSM_273	15	78346326	G	A	0.11	159	20	179
CMC_MSSM_273	16	34492865	C	T	0.03	181	6	187
CMC_MSSM_273	18	24933849	C	T	0.32	125	58	183
CMC_MSSM_273	2	62433731	A	T	0.24	127	41	168
CMC_MSSM_273	2	153806303	A	C	0.17	147	30	177
CMC_MSSM_273	2	185747633	G	A	0.15	171	30	201
CMC_MSSM_273	2	233888731	G	A	0.03	141	5	146
CMC_MSSM_273	20	43887326	A	T	0.31	130	58	188
CMC_MSSM_273	20	57898351	C	T	0.13	135	20	155
CMC_MSSM_273	21	40394164	G	A	0.06	168	10	178
CMC_MSSM_273	3	71523591	C	T	0.04	141	6	147
CMC_MSSM_273	3	163309983	C	G	0.04	184	8	192
CMC_MSSM_273	3	192822403	G	T	0.04	157	6	163
CMC_MSSM_273	4	45470968	T	G	0.04	174	7	181
CMC_MSSM_273	4	96427772	C	T	0.09	186	18	204
CMC_MSSM_273	4	117523272	G	A	0.03	206	7	213
CMC_MSSM_273	4	150531796	G	C	0.03	185	5	190
CMC_MSSM_273	5	104981782	A	C	0.22	142	39	181
CMC_MSSM_273	5	116271772	C	T	0.04	154	6	160
CMC_MSSM_273	6	54326571	G	A	0.04	163	6	169
CMC_MSSM_273	6	68384115	G	A	0.07	89	7	96
CMC_MSSM_273	6	125570198	G	A	0.05	175	9	184
CMC_MSSM_273	7	108374375	G	A	0.05	157	9	166
CMC_MSSM_273	8	10184212	A	G	0.03	160	5	165
CMC_MSSM_273	8	81023493	A	C	0.06	150	10	160
CMC_MSSM_273	8	143665505	G	A	0.06	182	12	194
CMC_MSSM_273	X	137877252	G	A	0.05	94	5	99
CMC_MSSM_291	11	22084967	G	A	0.21	66	18	84
CMC_MSSM_291	12	4653533	T	C	0.16	76	15	91
CMC_MSSM_291	12	63384926	G	C	0.07	83	6	89
CMC_MSSM_291	12	83397952	A	C	0.08	77	7	84
CMC_MSSM_291	12	119349836	A	C	0.12	79	11	90
CMC_MSSM_291	15	79121139	A	C	0.14	51	8	59
CMC_MSSM_291	16	17697806	C	G	0.07	69	5	74
CMC_MSSM_291	16	52276090	C	G	0.1	75	8	83
CMC_MSSM_291	2	150554858	G	T	0.11	89	11	100
CMC_MSSM_291	2	155423781	G	A	0.2	64	16	80
CMC_MSSM_291	20	15418351	G	A	0.13	62	9	71
CMC_MSSM_291	3	88786637	G	A	0.07	67	5	72
CMC_MSSM_291	4	45522870	G	T	0.21	66	18	84
CMC_MSSM_291	4	105869678	A	G	0.09	93	9	102
CMC_MSSM_291	4	138518525	G	A	0.25	69	23	92
CMC_MSSM_291	5	42640907	T	C	0.07	79	6	85
CMC_MSSM_291	6	107584663	A	G	0.13	46	7	53
CMC_MSSM_291	7	49501581	T	C	0.1	75	8	83
CMC_MSSM_291	8	73066914	T	A	0.15	56	10	66
CMC_MSSM_291	8	98107512	A	C	0.08	71	6	77
CMC_MSSM_293	1	29698539	A	C	0.11	55	7	62
CMC_MSSM_293	10	94718530	A	C	0.11	58	7	65
CMC_MSSM_293	17	31544798	T	G	0.13	55	8	63
CMC_MSSM_293	2	31553890	G	T	0.09	51	5	56
CMC_MSSM_293	22	28576487	C	T	0.13	46	7	53
CMC_MSSM_293	3	138012805	A	C	0.11	48	6	54
CMC_MSSM_293	7	28101684	A	C	0.11	72	9	81
CMC_MSSM_295	1	201638895	G	A	0.12	91	12	103
CMC_MSSM_295	10	98834259	G	A	0.04	90	4	94
CMC_MSSM_295	12	61138656	T	G	0.05	125	6	131
CMC_MSSM_295	12	90792408	A	G	0.11	109	13	122
CMC_MSSM_295	12	128520644	G	A	0.06	104	7	111
CMC_MSSM_295	14	82682988	A	G	0.05	109	6	115
CMC_MSSM_295	16	80631961	G	A	0.06	120	8	128
CMC_MSSM_295	3	60151165	T	G	0.06	88	6	94
CMC_MSSM_295	3	173811239	G	A	0.09	104	10	114
CMC_MSSM_295	4	384672	G	C	0.02	97	2	99
CMC_MSSM_295	4	28814499	T	G	0.05	112	6	118
CMC_MSSM_295	4	101872440	C	T	0.2	94	23	117
CMC_MSSM_295	4	111123872	G	A	0.06	91	6	97
CMC_MSSM_295	5	60971719	C	T	0.09	100	10	110
CMC_MSSM_295	6	80904897	T	C	0.05	107	6	113
CMC_MSSM_295	8	56331966	C	T	0.04	134	6	140
CMC_MSSM_295	8	60960978	C	T	0.09	103	10	113
CMC_MSSM_297	1	44466830	T	C	0.04	196	8	204
CMC_MSSM_297	10	4426262	G	A	0.05	241	12	253
CMC_MSSM_297	10	43794690	T	C	0.17	209	43	252
CMC_MSSM_297	10	93683462	A	C	0.03	260	7	267
CMC_MSSM_297	11	61313365	A	C	0.11	224	28	252
CMC_MSSM_297	11	118489025	C	T	0.03	217	7	224
CMC_MSSM_297	12	4954651	C	T	0.02	228	5	233
CMC_MSSM_297	12	27042562	C	T	0.03	226	7	233
CMC_MSSM_297	13	29029102	T	C	0.17	188	39	227
CMC_MSSM_297	13	36962338	G	T	0.03	240	8	248
CMC_MSSM_297	13	39196499	A	G	0.09	213	22	235
CMC_MSSM_297	13	47127118	T	G	0.04	188	8	196
CMC_MSSM_297	14	34182073	C	T	0.02	234	5	239
CMC_MSSM_297	14	75744155	C	T	0.06	175	11	186
CMC_MSSM_297	16	64082399	G	T	0.02	200	5	205
CMC_MSSM_297	16	68145071	T	C	0.05	211	11	222
CMC_MSSM_297	17	33312973	G	A	0.04	196	8	204
CMC_MSSM_297	17	48124647	G	A	0.25	168	56	224
CMC_MSSM_297	18	62934462	G	A	0.07	230	18	248
CMC_MSSM_297	19	3889528	G	A	0.05	219	12	231
CMC_MSSM_297	19	42120426	T	G	0.3	162	71	233
CMC_MSSM_297	19	48135703	G	T	0.05	201	11	212
CMC_MSSM_297	19	51492158	G	A	0.07	166	13	179
CMC_MSSM_297	2	56913253	A	T	0.06	190	13	203
CMC_MSSM_297	2	64171925	C	T	0.07	232	18	250
CMC_MSSM_297	2	72668703	C	T	0.04	207	9	216
CMC_MSSM_297	2	109798436	G	T	0.02	217	5	222
CMC_MSSM_297	2	115652277	G	A	0.04	197	8	205
CMC_MSSM_297	2	122531325	G	A	0.06	168	10	178
CMC_MSSM_297	20	7535922	C	T	0.02	235	5	240
CMC_MSSM_297	22	25761991	C	T	0.04	235	9	244
CMC_MSSM_297	22	47706819	C	T	0.05	210	11	221
CMC_MSSM_297	22	50662377	C	T	0.03	234	7	241
CMC_MSSM_297	3	126966805	T	C	0.03	183	6	189
CMC_MSSM_297	4	45297930	T	C	0.08	180	16	196
CMC_MSSM_297	4	86261649	G	A	0.1	186	21	207
CMC_MSSM_297	4	130929526	A	G	0.08	221	19	240
CMC_MSSM_297	4	150823611	G	C	0.06	219	13	232
CMC_MSSM_297	5	72597713	C	G	0.04	200	9	209
CMC_MSSM_297	5	126014898	C	A	0.04	238	10	248
CMC_MSSM_297	5	169387927	G	A	0.03	190	5	195
CMC_MSSM_297	6	48151765	C	T	0.03	245	8	253
CMC_MSSM_297	7	1365498	G	A	0.03	190	6	196
CMC_MSSM_297	7	53001128	C	T	0.04	198	8	206
CMC_MSSM_297	7	88295826	T	C	0.03	209	6	215
CMC_MSSM_297	8	95953939	G	A	0.13	181	28	209
CMC_MSSM_297	9	30592348	G	A	0.07	234	17	251
CMC_MSSM_297	9	92794045	C	T	0.02	224	5	229
CMC_MSSM_297	9	104261269	T	G	0.03	229	7	236
CMC_MSSM_297	9	121994433	C	T	0.03	238	8	246
CMC_MSSM_299	14	24731243	G	A	0.14	43	7	50
CMC_MSSM_299	14	93903371	A	G	0.1	46	5	51
CMC_MSSM_299	2	184312331	G	A	0.1	46	5	51
CMC_MSSM_299	20	42821834	G	A	0.15	45	8	53
CMC_MSSM_299	3	26723296	C	T	0.14	44	7	51
CMC_MSSM_299	6	100606085	A	T	0.13	59	9	68
CMC_MSSM_299	7	2592247	A	C	0.16	42	8	50
CMC_MSSM_299	8	138143078	G	A	0.11	49	6	55
CMC_MSSM_299	9	118693297	A	G	0.14	42	7	49
CMC_MSSM_304	10	125449084	A	T	0.11	74	9	83
CMC_MSSM_304	12	3669507	C	T	0.08	96	8	104
CMC_MSSM_304	12	129678785	G	A	0.05	94	5	99
CMC_MSSM_304	15	50350238	C	T	0.13	82	12	94
CMC_MSSM_304	15	82475402	G	T	0.17	78	16	94
CMC_MSSM_304	17	18137098	G	A	0.07	104	8	112
CMC_MSSM_304	20	57745401	C	T	0.06	91	6	97
CMC_MSSM_304	22	22416958	C	T	0.09	91	9	100
CMC_MSSM_304	3	62631785	T	A	0.08	65	6	71
CMC_MSSM_304	3	164271227	C	T	0.05	93	5	98
CMC_MSSM_304	4	71949967	A	G	0.05	109	6	115
CMC_MSSM_304	5	73221744	C	T	0.11	86	11	97
CMC_MSSM_304	8	109210347	T	C	0.12	88	12	100
CMC_MSSM_304	X	7530390	G	A	0.12	42	6	48
CMC_MSSM_305	1	59866681	T	C	0.02	213	5	218
CMC_MSSM_305	1	62024705	C	T	0.03	226	6	232
CMC_MSSM_305	1	98579528	G	C	0.02	218	5	223
CMC_MSSM_305	1	164506564	A	G	0.04	227	9	236
CMC_MSSM_305	10	10262941	A	G	0.03	227	7	234
CMC_MSSM_305	10	31075794	T	G	0.06	208	14	222
CMC_MSSM_305	10	82443463	C	G	0.03	207	6	213
CMC_MSSM_305	11	55811737	G	T	0.03	252	8	260
CMC_MSSM_305	12	47117274	A	T	0.04	214	9	223
CMC_MSSM_305	13	87792531	T	C	0.03	206	6	212
CMC_MSSM_305	14	33173083	G	A	0.04	213	9	222
CMC_MSSM_305	14	81084827	C	A	0.08	227	21	248
CMC_MSSM_305	14	95109604	C	T	0.03	254	9	263
CMC_MSSM_305	15	26819709	G	A	0.03	198	6	204
CMC_MSSM_305	15	99356937	A	G	0.04	209	8	217
CMC_MSSM_305	16	7272405	C	T	0.03	228	6	234
CMC_MSSM_305	2	45866467	A	G	0.03	230	6	236
CMC_MSSM_305	2	78136540	T	C	0.05	205	11	216
CMC_MSSM_305	2	90108291	G	T	0.08	237	20	257
CMC_MSSM_305	2	157345687	G	A	0.03	197	6	203
CMC_MSSM_305	21	44076742	G	A	0.07	234	18	252
CMC_MSSM_305	22	27258183	C	G	0.06	186	12	198
CMC_MSSM_305	4	47208787	A	G	0.02	217	5	222
CMC_MSSM_305	4	124716180	C	A	0.07	237	17	254
CMC_MSSM_305	4	155951608	T	C	0.05	212	11	223
CMC_MSSM_305	5	103018648	T	G	0.04	191	8	199
CMC_MSSM_305	5	134670056	C	T	0.1	176	20	196
CMC_MSSM_305	6	109152571	G	A	0.02	209	5	214
CMC_MSSM_305	6	131512741	G	A	0.03	219	7	226
CMC_MSSM_305	6	152942995	G	A	0.06	198	12	210
CMC_MSSM_305	7	1523358	C	T	0.02	277	5	282
CMC_MSSM_305	7	23128233	G	A	0.02	226	5	231
CMC_MSSM_305	8	89865355	T	C	0.03	210	7	217
CMC_MSSM_305	9	11175235	G	A	0.03	234	6	240
CMC_MSSM_305	9	100729118	A	T	0.02	128	2	130
CMC_MSSM_305	9	107282115	T	A	0.06	179	12	191
CMC_MSSM_305	X	66619288	T	G	0.04	234	9	243
CMC_MSSM_305	X	125799795	A	G	0.28	145	56	201
CMC_MSSM_308	1	164996974	C	A	0.24	85	27	112
CMC_MSSM_308	14	30225338	A	C	0.1	84	9	93
CMC_MSSM_308	14	50810646	G	A	0.11	82	10	92
CMC_MSSM_308	15	68366975	G	C	0.07	76	6	82
CMC_MSSM_308	3	134331806	G	A	0.09	87	9	96
CMC_MSSM_308	3	134332010	A	G	0.07	88	7	95
CMC_MSSM_308	5	114293423	C	T	0.16	53	10	63
CMC_MSSM_308	8	126876372	C	T	0.05	93	5	98
CMC_MSSM_321	1	2828146	G	A	0.01	350	5	355
CMC_MSSM_321	1	24465186	G	A	0.01	412	5	417
CMC_MSSM_321	1	27868913	G	A	0.02	413	8	421
CMC_MSSM_321	1	53346258	C	T	0.02	350	7	357
CMC_MSSM_321	1	58160298	C	T	0.04	382	14	396
CMC_MSSM_321	1	88223566	C	T	0.02	365	9	374
CMC_MSSM_321	1	96863569	G	T	0.05	322	17	339
CMC_MSSM_321	1	108681977	G	A	0.02	417	7	424
CMC_MSSM_321	1	165675482	C	G	0.02	363	8	371
CMC_MSSM_321	1	171866670	C	T	0.07	357	25	382
CMC_MSSM_321	1	172038928	G	A	0.02	392	6	398
CMC_MSSM_321	10	1616523	G	A	0.17	350	71	421
CMC_MSSM_321	10	26812584	C	T	0.02	374	8	382
CMC_MSSM_321	10	112863874	G	A	0.02	415	9	424
CMC_MSSM_321	11	15733443	C	A	0.02	351	6	357
CMC_MSSM_321	11	31203511	A	G	0.03	339	11	350
CMC_MSSM_321	11	58982562	G	A	0.06	378	26	404
CMC_MSSM_321	12	1300506	G	A	0.01	387	5	392
CMC_MSSM_321	12	58423928	G	A	0.02	391	7	398
CMC_MSSM_321	12	126044363	G	A	0.02	382	6	388
CMC_MSSM_321	13	69041652	A	G	0.03	346	9	355
CMC_MSSM_321	13	83324174	G	A	0.03	341	11	352
CMC_MSSM_321	14	56052722	A	G	0.19	275	64	339
CMC_MSSM_321	14	63153262	C	G	0.01	371	5	376
CMC_MSSM_321	14	78971952	G	A	0.01	358	5	363
CMC_MSSM_321	14	83987366	T	C	0.05	330	16	346
CMC_MSSM_321	14	86154533	G	A	0.05	343	17	360
CMC_MSSM_321	15	26445521	A	C	0.06	378	22	400
CMC_MSSM_321	16	47829478	T	A	0.03	379	13	392
CMC_MSSM_321	16	82323823	C	T	0.01	367	5	372
CMC_MSSM_321	16	86033857	C	T	0.02	400	8	408
CMC_MSSM_321	17	56561611	C	T	0.02	326	5	331
CMC_MSSM_321	17	77453675	G	A	0.02	429	10	439
CMC_MSSM_321	19	1988148	G	A	0.02	418	7	425
CMC_MSSM_321	19	19402179	G	A	0.1	325	35	360
CMC_MSSM_321	19	57859586	G	A	0.02	361	8	369
CMC_MSSM_321	2	5600737	G	A	0.02	371	8	379
CMC_MSSM_321	2	10745874	G	T	0.17	329	67	396
CMC_MSSM_321	2	13267857	G	C	0.02	391	6	397
CMC_MSSM_321	2	34608570	T	C	0.02	377	7	384
CMC_MSSM_321	2	35097829	T	A	0.12	277	39	316
CMC_MSSM_321	2	38369073	G	T	0.02	385	6	391
CMC_MSSM_321	2	85620933	C	T	0.03	362	13	375
CMC_MSSM_321	2	165748316	G	A	0.07	355	28	383
CMC_MSSM_321	22	46452761	C	T	0.04	412	15	427
CMC_MSSM_321	22	49580869	G	A	0.02	393	6	399
CMC_MSSM_321	3	21666046	C	T	0.02	336	6	342
CMC_MSSM_321	3	36789967	C	A	0.02	353	8	361
CMC_MSSM_321	3	39205459	C	T	0.02	377	7	384
CMC_MSSM_321	3	113174856	A	G	0.02	351	6	357
CMC_MSSM_321	3	124966039	C	T	0.03	336	9	345
CMC_MSSM_321	3	138008356	A	G	0.03	352	10	362
CMC_MSSM_321	3	141839250	C	T	0.04	345	16	361
CMC_MSSM_321	3	156363723	T	G	0.02	387	9	396
CMC_MSSM_321	3	160846370	G	C	0.05	368	19	387
CMC_MSSM_321	3	195290595	G	A	0.01	340	5	345
CMC_MSSM_321	4	24828915	C	T	0.01	400	5	405
CMC_MSSM_321	4	34428885	G	A	0.02	331	6	337
CMC_MSSM_321	5	117356920	T	C	0.03	381	10	391
CMC_MSSM_321	5	149406758	G	A	0.01	393	5	398
CMC_MSSM_321	6	40346502	C	T	0.02	443	7	450
CMC_MSSM_321	6	107247095	G	A	0.1	347	37	384
CMC_MSSM_321	8	1863440	G	T	0.19	336	81	417
CMC_MSSM_321	8	3778815	C	T	0.14	322	51	373
CMC_MSSM_321	8	6106240	T	C	0.35	221	118	339
CMC_MSSM_321	8	17273069	G	T	0.02	340	8	348
CMC_MSSM_321	8	54128264	C	T	0.02	391	6	397
CMC_MSSM_321	8	58200505	G	C	0.03	357	12	369
CMC_MSSM_321	8	74030866	C	T	0.24	286	90	376
CMC_MSSM_321	8	144510638	T	A	0.02	454	7	461
CMC_MSSM_321	9	35136356	C	A	0.02	395	7	402
CMC_MSSM_321	9	74965259	G	T	0.01	401	6	407
CMC_MSSM_321	9	98341535	G	A	0.01	419	5	424
CMC_MSSM_321	9	109560785	G	A	0.02	370	9	379
CMC_MSSM_321	9	114668458	C	T	0.02	336	7	343
CMC_MSSM_321	Y	19407021	T	G	0.02	201	5	206
CMC_MSSM_327	1	90070736	G	A	0.04	244	11	255
CMC_MSSM_327	1	109367784	G	A	0.02	256	6	262
CMC_MSSM_327	1	119099377	G	A	0.02	214	5	219
CMC_MSSM_327	1	157259329	G	A	0.04	278	11	289
CMC_MSSM_327	1	160105950	C	T	0.05	250	12	262
CMC_MSSM_327	1	196131642	C	T	0.05	236	12	248
CMC_MSSM_327	1	214251282	G	A	0.02	272	5	277
CMC_MSSM_327	10	2794895	C	T	0.02	229	5	234
CMC_MSSM_327	10	5132681	G	A	0.04	215	8	223
CMC_MSSM_327	10	16933377	G	A	0.05	225	11	236
CMC_MSSM_327	10	52184446	C	T	0.04	256	10	266
CMC_MSSM_327	11	6794630	C	T	0.07	248	20	268
CMC_MSSM_327	11	38517552	T	G	0.11	252	31	283
CMC_MSSM_327	11	48146787	T	C	0.07	232	18	250
CMC_MSSM_327	11	109528289	T	C	0.03	247	8	255
CMC_MSSM_327	12	121940013	C	T	0.02	268	5	273
CMC_MSSM_327	14	41651848	T	C	0.25	214	71	285
CMC_MSSM_327	14	89954203	G	T	0.04	220	9	229
CMC_MSSM_327	15	25934897	C	T	0.01	265	4	269
CMC_MSSM_327	15	94046152	C	A	0.08	271	24	295
CMC_MSSM_327	16	19353336	A	T	0.02	245	5	250
CMC_MSSM_327	16	47197381	T	C	0.02	257	6	263
CMC_MSSM_327	17	38677642	C	T	0.06	258	16	274
CMC_MSSM_327	17	67633597	G	A	0.04	255	12	267
CMC_MSSM_327	18	3837174	A	G	0.05	233	12	245
CMC_MSSM_327	18	25380487	T	C	0.08	250	21	271
CMC_MSSM_327	18	36848108	A	G	0.03	228	7	235
CMC_MSSM_327	19	24361984	G	A	0.27	190	69	259
CMC_MSSM_327	2	23316976	A	G	0.02	249	5	254
CMC_MSSM_327	2	29664148	C	T	0.03	297	8	305
CMC_MSSM_327	2	37313104	G	A	0.05	235	12	247
CMC_MSSM_327	2	49963760	C	A	0.02	236	5	241
CMC_MSSM_327	2	84526582	A	C	0.05	276	14	290
CMC_MSSM_327	2	130667564	A	G	0.05	244	12	256
CMC_MSSM_327	2	224077113	A	T	0.03	221	6	227
CMC_MSSM_327	2	239182025	T	C	0.02	281	7	288
CMC_MSSM_327	20	25219290	G	A	0.02	277	5	282
CMC_MSSM_327	3	8601590	G	A	0.29	280	116	396
CMC_MSSM_327	3	112864601	G	T	0.03	273	7	280
CMC_MSSM_327	3	164542864	C	A	0.02	261	5	266
CMC_MSSM_327	4	55598840	G	A	0.05	249	12	261
CMC_MSSM_327	4	118190099	G	A	0.07	218	16	234
CMC_MSSM_327	4	163149604	T	A	0.03	274	9	283
CMC_MSSM_327	5	39799309	T	C	0.24	150	47	197
CMC_MSSM_327	5	107121330	G	A	0.03	269	8	277
CMC_MSSM_327	5	141860818	C	A	0.17	207	42	249
CMC_MSSM_327	5	154357655	G	A	0.27	138	51	189
CMC_MSSM_327	5	172899970	C	T	0.26	185	66	251
CMC_MSSM_327	5	174048056	C	T	0.04	272	10	282
CMC_MSSM_327	6	12841622	G	A	0.02	232	5	237
CMC_MSSM_327	6	34075369	G	A	0.04	282	11	293
CMC_MSSM_327	6	83023642	C	T	0.03	259	7	266
CMC_MSSM_327	6	96744013	G	A	0.04	245	9	254
CMC_MSSM_327	6	102870734	G	A	0.07	249	20	269
CMC_MSSM_327	6	112520546	G	A	0.21	201	55	256
CMC_MSSM_327	7	10039121	C	A	0.26	226	78	304
CMC_MSSM_327	7	33387454	A	T	0.04	247	9	256
CMC_MSSM_327	7	41169328	T	C	0.04	261	12	273
CMC_MSSM_327	7	120224318	A	G	0.01	263	4	267
CMC_MSSM_327	7	130977785	A	C	0.02	275	7	282
CMC_MSSM_327	8	57100465	C	T	0.04	283	13	296
CMC_MSSM_327	8	111389619	T	C	0.02	255	5	260
CMC_MSSM_327	9	96392778	C	T	0.27	217	82	299
CMC_MSSM_327	9	113687044	T	C	0.02	255	6	261
CMC_MSSM_331	16	48114834	C	T	0.11	64	8	72
CMC_MSSM_331	19	28063706	A	G	0.06	93	6	99
CMC_MSSM_331	5	78583284	C	A	0.1	82	9	91
CMC_MSSM_331	6	36807240	C	T	0.16	52	10	62
CMC_MSSM_331	6	129500014	C	A	0.35	55	29	84
CMC_MSSM_331	9	128129405	C	T	0.27	52	19	71
CMC_MSSM_339	1	243605010	A	G	0.03	190	5	195
CMC_MSSM_339	10	21912624	G	A	0.13	161	24	185
CMC_MSSM_339	11	9412960	A	T	0.05	170	9	179
CMC_MSSM_339	11	19889476	G	A	0.03	195	6	201
CMC_MSSM_339	13	75131311	C	A	0.04	184	8	192
CMC_MSSM_339	13	84257609	G	A	0.04	142	6	148
CMC_MSSM_339	14	82951795	G	T	0.04	163	7	170
CMC_MSSM_339	16	12314639	C	T	0.03	184	5	189
CMC_MSSM_339	16	89086184	G	A	0.03	199	6	205
CMC_MSSM_339	18	30844969	T	C	0.03	169	6	175
CMC_MSSM_339	18	69835583	A	T	0.03	179	6	185
CMC_MSSM_339	19	29823262	T	G	0.03	173	5	178
CMC_MSSM_339	2	212219172	C	T	0.05	123	6	129
CMC_MSSM_339	20	62331779	G	A	0.02	253	6	259
CMC_MSSM_339	21	37414428	C	T	0.07	157	12	169
CMC_MSSM_339	22	38880332	A	G	0.03	173	5	178
CMC_MSSM_339	3	155960289	C	T	0.18	138	30	168
CMC_MSSM_339	3	184493427	G	A	0.02	204	5	209
CMC_MSSM_339	4	93851569	G	A	0.03	167	6	173
CMC_MSSM_339	4	136342592	T	G	0.04	177	7	184
CMC_MSSM_339	5	22772040	C	T	0.05	158	9	167
CMC_MSSM_339	5	27463591	G	T	0.09	131	13	144
CMC_MSSM_339	5	58859715	G	T	0.04	177	8	185
CMC_MSSM_339	5	94095322	G	A	0.03	191	5	196
CMC_MSSM_339	5	153635203	G	A	0.11	149	19	168
CMC_MSSM_339	6	50233491	C	T	0.15	141	24	165
CMC_MSSM_339	6	85013617	C	T	0.03	179	6	185
CMC_MSSM_339	7	33929890	T	C	0.04	172	8	180
CMC_MSSM_339	7	118452236	G	A	0.03	178	6	184
CMC_MSSM_339	7	134047674	C	T	0.03	169	6	175
CMC_MSSM_339	8	29391677	G	A	0.02	202	5	207
CMC_MSSM_339	X	132435001	G	A	0.06	83	5	88
CMC_MSSM_340	1	162283757	G	A	0.03	244	8	252
CMC_MSSM_340	10	56663862	A	G	0.03	265	8	273
CMC_MSSM_340	10	99833521	A	G	0.07	287	21	308
CMC_MSSM_340	11	1867498	T	G	0.03	308	8	316
CMC_MSSM_340	11	4409853	G	T	0.05	238	12	250
CMC_MSSM_340	11	18656210	A	C	0.02	285	6	291
CMC_MSSM_340	11	127898325	A	C	0.17	214	44	258
CMC_MSSM_340	12	8839897	G	A	0.02	244	5	249
CMC_MSSM_340	12	52445358	T	G	0.02	296	7	303
CMC_MSSM_340	12	103378865	C	G	0.05	210	12	222
CMC_MSSM_340	12	117687495	A	G	0.27	153	58	211
CMC_MSSM_340	13	51288348	C	T	0.04	247	9	256
CMC_MSSM_340	13	79324288	G	A	0.16	224	42	266
CMC_MSSM_340	13	81750995	A	C	0.14	287	45	332
CMC_MSSM_340	14	49608747	C	A	0.1	206	23	229
CMC_MSSM_340	15	99838466	T	A	0.07	239	19	258
CMC_MSSM_340	16	55043011	G	A	0.01	340	5	345
CMC_MSSM_340	16	81581610	G	A	0.02	315	8	323
CMC_MSSM_340	16	86008793	C	T	0.3	292	126	418
CMC_MSSM_340	17	51509930	T	A	0.14	214	35	249
CMC_MSSM_340	17	51509950	A	G	0.14	206	33	239
CMC_MSSM_340	18	23998557	A	G	0.08	219	18	237
CMC_MSSM_340	18	45654671	C	T	0.05	257	14	271
CMC_MSSM_340	19	13097998	G	A	0.12	244	33	277
CMC_MSSM_340	2	29369614	A	G	0.03	230	6	236
CMC_MSSM_340	2	36066184	T	C	0.03	232	6	238
CMC_MSSM_340	2	50864732	A	G	0.01	290	4	294
CMC_MSSM_340	2	109959010	G	A	0.08	291	24	315
CMC_MSSM_340	21	20957525	A	T	0.14	192	32	224
CMC_MSSM_340	21	25720162	T	C	0.17	211	43	254
CMC_MSSM_340	22	38352865	C	T	0.03	272	8	280
CMC_MSSM_340	22	47408180	A	G	0.02	275	7	282
CMC_MSSM_340	22	49101839	G	A	0.01	329	4	333
CMC_MSSM_340	3	53703284	C	G	0.02	328	7	335
CMC_MSSM_340	3	81738993	G	A	0.02	264	6	270
CMC_MSSM_340	3	120272352	G	C	0.04	251	10	261
CMC_MSSM_340	3	144497367	T	A	0.04	234	11	245
CMC_MSSM_340	3	154605302	C	T	0.06	252	15	267
CMC_MSSM_340	3	171604732	T	G	0.02	247	6	253
CMC_MSSM_340	3	193223748	T	A	0.18	234	50	284
CMC_MSSM_340	3	193226739	A	G	0.13	180	26	206
CMC_MSSM_340	4	20275607	G	A	0.02	269	6	275
CMC_MSSM_340	4	47534346	T	A	0.16	202	39	241
CMC_MSSM_340	4	88125431	T	A	0.16	228	43	271
CMC_MSSM_340	4	142975227	C	T	0.11	227	29	256
CMC_MSSM_340	4	152381595	C	T	0.15	193	35	228
CMC_MSSM_340	5	7992064	G	A	0.02	258	5	263
CMC_MSSM_340	5	24154452	C	T	0.17	196	39	235
CMC_MSSM_340	5	37406394	C	T	0.03	249	9	258
CMC_MSSM_340	5	41317343	A	G	0.06	289	17	306
CMC_MSSM_340	5	57031785	A	G	0.02	267	5	272
CMC_MSSM_340	5	82296027	T	G	0.04	239	9	248
CMC_MSSM_340	5	92113992	G	C	0.14	238	38	276
CMC_MSSM_340	5	168287130	G	T	0.13	219	34	253
CMC_MSSM_340	5	171984904	C	G	0.02	296	5	301
CMC_MSSM_340	6	486307	G	A	0.02	307	5	312
CMC_MSSM_340	6	124137547	G	A	0.02	247	5	252
CMC_MSSM_340	7	3531114	C	T	0.06	260	16	276
CMC_MSSM_340	7	16805880	T	C	0.02	259	5	264
CMC_MSSM_340	7	17568770	G	A	0.04	245	10	255
CMC_MSSM_340	7	41253360	T	C	0.02	255	6	261
CMC_MSSM_340	7	44150589	C	T	0.03	263	7	270
CMC_MSSM_340	7	46952946	G	A	0.28	198	78	276
CMC_MSSM_340	7	64338274	C	T	0.02	324	7	331
CMC_MSSM_340	7	118647806	A	C	0.06	218	15	233
CMC_MSSM_340	8	10652497	G	A	0.02	257	6	263
CMC_MSSM_340	8	71804740	C	A	0.04	258	12	270
CMC_MSSM_340	8	80314714	T	G	0.02	261	5	266
CMC_MSSM_340	8	81574686	T	C	0.13	256	37	293
CMC_MSSM_340	8	93940707	T	C	0.05	242	13	255
CMC_MSSM_340	8	98590417	G	A	0.02	239	6	245
CMC_MSSM_340	8	105586599	C	T	0.13	222	32	254
CMC_MSSM_340	8	142554993	C	T	0.03	289	9	298
CMC_MSSM_340	9	10261268	C	T	0.03	251	8	259
CMC_MSSM_340	9	80965668	G	A	0.14	216	35	251
CMC_MSSM_343	1	26609644	T	G	0.03	248	8	256
CMC_MSSM_343	1	28099835	T	G	0.03	214	7	221
CMC_MSSM_343	1	36554139	A	C	0.05	265	13	278
CMC_MSSM_343	1	61420589	G	A	0.04	220	9	229
CMC_MSSM_343	1	79653297	T	G	0.03	177	5	182
CMC_MSSM_343	1	101658471	C	T	0.15	196	35	231
CMC_MSSM_343	1	187140476	C	T	0.03	188	5	193
CMC_MSSM_343	1	244516299	A	G	0.05	192	11	203
CMC_MSSM_343	10	79135268	A	C	0.03	235	8	243
CMC_MSSM_343	10	81758822	C	T	0.07	201	16	217
CMC_MSSM_343	10	87065721	C	T	0.18	208	47	255
CMC_MSSM_343	10	89622268	A	C	0.05	260	15	275
CMC_MSSM_343	10	134457868	T	G	0.02	231	5	236
CMC_MSSM_343	11	19782189	C	A	0.05	216	12	228
CMC_MSSM_343	11	24963838	C	T	0.05	227	11	238
CMC_MSSM_343	11	67071522	T	G	0.05	244	12	256
CMC_MSSM_343	11	119570502	T	G	0.06	268	16	284
CMC_MSSM_343	12	26941565	T	G	0.04	208	8	216
CMC_MSSM_343	12	92782523	A	C	0.05	216	12	228
CMC_MSSM_343	12	124914581	C	T	0.04	305	12	317
CMC_MSSM_343	13	29280443	G	A	0.02	277	5	282
CMC_MSSM_343	13	57196862	A	T	0.14	175	29	204
CMC_MSSM_343	13	72621968	T	C	0.09	191	18	209
CMC_MSSM_343	13	84127480	G	T	0.07	205	15	220
CMC_MSSM_343	13	93892311	C	A	0.04	235	11	246
CMC_MSSM_343	14	37049191	C	T	0.04	185	7	192
CMC_MSSM_343	14	73351474	A	C	0.07	184	13	197
CMC_MSSM_343	14	102545989	T	A	0.04	191	9	200
CMC_MSSM_343	15	70087188	C	T	0.03	281	8	289
CMC_MSSM_343	16	67494645	T	G	0.02	279	6	285
CMC_MSSM_343	17	12348881	C	T	0.18	189	41	230
CMC_MSSM_343	17	14110147	A	C	0.02	287	7	294
CMC_MSSM_343	17	63386885	A	C	0.04	225	10	235
CMC_MSSM_343	18	10359078	T	C	0.02	212	5	217
CMC_MSSM_343	18	77675575	A	C	0.03	299	9	308
CMC_MSSM_343	19	18881862	A	C	0.01	274	4	278
CMC_MSSM_343	19	30268535	A	C	0.03	225	7	232
CMC_MSSM_343	19	38664626	C	T	0.05	125	7	132
CMC_MSSM_343	2	24814662	G	T	0.04	231	9	240
CMC_MSSM_343	2	61777983	A	C	0.05	173	9	182
CMC_MSSM_343	2	101623826	A	G	0.04	248	10	258
CMC_MSSM_343	2	150247456	T	A	0.05	244	14	258
CMC_MSSM_343	2	159313967	T	G	0.04	228	9	237
CMC_MSSM_343	20	9121622	T	G	0.03	251	9	260
CMC_MSSM_343	20	20047685	G	T	0.02	200	5	205
CMC_MSSM_343	20	62210372	T	G	0.03	251	9	260
CMC_MSSM_343	21	27356379	G	A	0.02	234	5	239
CMC_MSSM_343	21	40174932	G	A	0.05	208	10	218
CMC_MSSM_343	22	19207790	C	A	0.3	162	68	230
CMC_MSSM_343	22	20029879	G	A	0.15	219	40	259
CMC_MSSM_343	22	47061669	G	A	0.06	290	17	307
CMC_MSSM_343	3	13514704	C	T	0.06	219	13	232
CMC_MSSM_343	3	53651885	G	A	0.09	230	24	254
CMC_MSSM_343	3	76850747	G	T	0.02	269	5	274
CMC_MSSM_343	3	80443466	C	T	0.1	194	21	215
CMC_MSSM_343	3	147268791	A	C	0.03	219	7	226
CMC_MSSM_343	3	175704820	G	A	0.03	197	7	204
CMC_MSSM_343	4	1010133	T	G	0.03	204	6	210
CMC_MSSM_343	4	20307935	C	A	0.15	201	36	237
CMC_MSSM_343	4	44082695	C	T	0.17	231	48	279
CMC_MSSM_343	4	144607932	C	T	0.04	194	8	202
CMC_MSSM_343	4	186597668	G	A	0.03	223	8	231
CMC_MSSM_343	5	56579938	A	C	0.04	238	10	248
CMC_MSSM_343	5	64603326	C	T	0.02	220	4	224
CMC_MSSM_343	5	86896753	G	A	0.02	219	4	223
CMC_MSSM_343	5	124949739	T	A	0.02	198	4	202
CMC_MSSM_343	5	134575344	C	A	0.15	235	40	275
CMC_MSSM_343	5	154494762	G	A	0.04	273	10	283
CMC_MSSM_343	5	172140098	A	C	0.02	321	8	329
CMC_MSSM_343	5	175139635	A	C	0.02	237	6	243
CMC_MSSM_343	6	4282769	A	C	0.03	206	6	212
CMC_MSSM_343	6	26533434	A	C	0.04	263	11	274
CMC_MSSM_343	6	31607395	A	C	0.08	216	19	235
CMC_MSSM_343	6	45828876	A	C	0.05	225	12	237
CMC_MSSM_343	6	109958924	T	C	0.03	191	5	196
CMC_MSSM_343	6	139504204	G	A	0.03	225	6	231
CMC_MSSM_343	7	9356498	G	C	0.29	140	57	197
CMC_MSSM_343	7	9388399	G	A	0.24	136	44	180
CMC_MSSM_343	7	9872291	T	C	0.31	159	73	232
CMC_MSSM_343	7	39446432	G	A	0.02	241	5	246
CMC_MSSM_343	8	107980237	T	G	0.02	199	5	204
CMC_MSSM_343	8	136267404	G	A	0.02	245	5	250
CMC_MSSM_343	8	143385292	T	G	0.02	261	6	267
CMC_MSSM_343	9	91565156	A	C	0.04	252	11	263
CMC_MSSM_343	9	139582427	T	G	0.04	256	10	266
CMC_MSSM_343	X	79369127	G	T	0.03	221	8	229
CMC_MSSM_346	1	218637875	C	T	0.04	125	5	130
CMC_MSSM_346	13	51172721	G	T	0.05	120	6	126
CMC_MSSM_346	15	44461579	A	T	0.05	119	6	125
CMC_MSSM_346	2	100189957	C	G	0.09	98	10	108
CMC_MSSM_346	3	27571814	G	A	0.06	101	6	107
CMC_MSSM_346	3	57937696	A	G	0.06	111	7	118
CMC_MSSM_346	4	137374576	G	T	0.13	103	15	118
CMC_MSSM_346	7	52769668	T	A	0.09	101	10	111
CMC_MSSM_346	7	114788229	G	A	0.09	93	9	102
CMC_MSSM_346	8	5251362	G	A	0.04	111	5	116
CMC_MSSM_348	1	21947210	G	T	0.03	195	5	200
CMC_MSSM_348	1	146602541	C	T	0.04	164	6	170
CMC_MSSM_348	1	218279937	C	T	0.04	194	8	202
CMC_MSSM_348	1	230513876	A	T	0.03	177	5	182
CMC_MSSM_348	10	20230822	T	A	0.06	148	10	158
CMC_MSSM_348	11	37739709	C	A	0.03	192	5	197
CMC_MSSM_348	12	18102174	A	T	0.03	201	6	207
CMC_MSSM_348	12	85292225	T	C	0.04	168	7	175
CMC_MSSM_348	12	85558712	A	G	0.05	165	9	174
CMC_MSSM_348	12	130723820	C	T	0.03	182	5	187
CMC_MSSM_348	14	88607811	G	A	0.03	178	6	184
CMC_MSSM_348	15	45444498	G	A	0.04	184	7	191
CMC_MSSM_348	16	28594377	C	T	0.03	190	6	196
CMC_MSSM_348	17	40125759	C	T	0.03	172	6	178
CMC_MSSM_348	17	65216519	G	T	0.03	192	5	197
CMC_MSSM_348	18	56307567	G	A	0.04	160	7	167
CMC_MSSM_348	18	63091901	G	A	0.04	167	7	174
CMC_MSSM_348	2	55127792	C	T	0.04	159	6	165
CMC_MSSM_348	2	135009853	G	A	0.07	183	13	196
CMC_MSSM_348	2	147215939	G	T	0.05	200	11	211
CMC_MSSM_348	2	240117177	G	A	0.1	170	19	189
CMC_MSSM_348	20	15977939	A	G	0.32	128	59	187
CMC_MSSM_348	20	58028274	G	A	0.22	171	48	219
CMC_MSSM_348	3	84633348	C	A	0.04	166	7	173
CMC_MSSM_348	3	114372017	C	T	0.03	194	5	199
CMC_MSSM_348	3	129135384	G	A	0.05	197	11	208
CMC_MSSM_348	3	188213799	C	T	0.03	210	6	216
CMC_MSSM_348	4	156902647	G	C	0.02	215	5	220
CMC_MSSM_348	4	177693231	C	T	0.09	155	16	171
CMC_MSSM_348	5	39785403	C	T	0.04	170	8	178
CMC_MSSM_348	5	46007545	G	T	0.04	147	6	153
CMC_MSSM_348	5	124940107	G	C	0.07	157	11	168
CMC_MSSM_348	5	160662080	A	T	0.05	160	8	168
CMC_MSSM_348	5	161640949	C	T	0.16	163	30	193
CMC_MSSM_348	5	166127824	A	G	0.04	175	7	182
CMC_MSSM_348	5	166380687	T	G	0.27	167	61	228
CMC_MSSM_348	6	19524664	G	A	0.04	177	8	185
CMC_MSSM_348	6	116031122	A	G	0.03	172	6	178
CMC_MSSM_348	8	25185912	C	T	0.04	154	6	160
CMC_MSSM_348	8	77854849	A	C	0.26	120	43	163
CMC_MSSM_348	9	26491837	C	T	0.03	201	7	208
CMC_MSSM_348	9	103638662	T	A	0.25	135	44	179
CMC_MSSM_352	1	50495530	T	A	0.09	236	24	260
CMC_MSSM_352	1	75374477	A	G	0.03	251	7	258
CMC_MSSM_352	1	97845569	T	A	0.02	286	5	291
CMC_MSSM_352	1	151353978	G	A	0.03	252	7	259
CMC_MSSM_352	1	176101133	A	T	0.02	222	5	227
CMC_MSSM_352	1	248836092	C	A	0.02	329	8	337
CMC_MSSM_352	10	66904680	A	G	0.03	232	6	238
CMC_MSSM_352	10	76682125	G	A	0.02	241	5	246
CMC_MSSM_352	11	12010128	T	C	0.02	266	5	271
CMC_MSSM_352	11	82967273	C	A	0.05	251	12	263
CMC_MSSM_352	12	7053010	T	C	0.02	250	5	255
CMC_MSSM_352	12	7673563	G	A	0.02	280	5	285
CMC_MSSM_352	12	89748216	T	C	0.02	323	6	329
CMC_MSSM_352	12	90501232	C	T	0.04	248	9	257
CMC_MSSM_352	12	90516509	A	G	0.03	269	9	278
CMC_MSSM_352	12	98234390	G	C	0.03	248	7	255
CMC_MSSM_352	12	124836526	T	C	0.02	331	7	338
CMC_MSSM_352	13	32654746	G	A	0.03	227	6	233
CMC_MSSM_352	13	74601269	A	G	0.03	265	9	274
CMC_MSSM_352	14	70581926	C	T	0.04	226	9	235
CMC_MSSM_352	14	77575535	A	G	0.02	235	5	240
CMC_MSSM_352	14	95490627	A	G	0.02	302	5	307
CMC_MSSM_352	15	38175915	T	C	0.28	203	79	282
CMC_MSSM_352	15	70091039	C	A	0.15	208	36	244
CMC_MSSM_352	16	88554527	C	A	0.01	379	5	384
CMC_MSSM_352	17	80994492	C	T	0.03	231	7	238
CMC_MSSM_352	18	49006131	G	A	0.02	308	5	313
CMC_MSSM_352	19	9542089	A	G	0.02	260	5	265
CMC_MSSM_352	2	2321756	C	T	0.03	223	6	229
CMC_MSSM_352	2	69177487	G	T	0.05	251	13	264
CMC_MSSM_352	2	133466370	A	C	0.27	226	82	308
CMC_MSSM_352	2	149133689	G	A	0.02	272	6	278
CMC_MSSM_352	2	196491925	C	T	0.02	245	6	251
CMC_MSSM_352	2	210287878	T	G	0.05	241	14	255
CMC_MSSM_352	2	233282807	G	A	0.01	201	3	204
CMC_MSSM_352	20	58325998	C	A	0.02	283	5	288
CMC_MSSM_352	21	43696963	C	T	0.2	233	60	293
CMC_MSSM_352	3	31573361	C	T	0.27	213	77	290
CMC_MSSM_352	3	50437092	G	A	0.2	257	64	321
CMC_MSSM_352	3	140955766	A	C	0.02	242	6	248
CMC_MSSM_352	3	148084503	A	T	0.02	281	6	287
CMC_MSSM_352	3	158212744	C	A	0.03	232	8	240
[truncated: 1,287 more rows]

## Sheet: All_sSNVs_Annotations
All SNVs	Diagnosis	Patient	Allele	Consequence	Coding vs non-coding	SYMBOL	Gene	CDS_position	Protein_position	Amino_acids	Codons
1_1473448_G/C	SCZ	CMC_MSSM_224	C	downstream_gene_variant	non-coding	SSU72	ENSG00000160075	-	-	-	-
1_1473448_G/C	SCZ	CMC_MSSM_224	C	downstream_gene_variant	non-coding	ATAD3A	ENSG00000197785	-	-	-	-
1_1473448_G/C	SCZ	CMC_MSSM_224	C	intron_variant	non-coding	TMEM240	ENSG00000205090	-	-	-	-
1_1979180_A/C	Control	CMC_PITT_113	C	upstream_gene_variant	non-coding	PRKCZ	ENSG00000067606	-	-	-	-
1_1979180_A/C	Control	CMC_PITT_113	C	downstream_gene_variant	non-coding	RP11-547D24.3	ENSG00000226969	-	-	-	-
1_2186742_C/T	Control	CMC_MSSM_227	T	intron_variant	non-coding	SKI	ENSG00000157933	-	-	-	-
1_2186742_C/T	Control	CMC_MSSM_227	T	intron_variant,non_coding_transcript_variant	non-coding	SKI	ENSG00000157933	-	-	-	-
1_2186742_C/T	Control	CMC_MSSM_227	T	regulatory_region_variant	non-coding	-	-	-	-	-	-
1_2723338_T/G	SCZ	CMC_MSSM_362	G	intergenic_variant	non-coding	-	-	-	-	-	-
1_2828146_G/A	SCZ	CMC_MSSM_321	A	intergenic_variant	non-coding	-	-	-	-	-	-
1_3721543_C/T	SCZ	CMC_MSSM_161	T	TF_binding_site_variant	non-coding	-	-	-	-	-	-
1_3721543_C/T	SCZ	CMC_MSSM_161	T	intergenic_variant	non-coding	-	-	-	-	-	-
1_4187992_G/A	Control	CMC_PITT_010	A	intergenic_variant	non-coding	-	-	-	-	-	-
1_4684563_C/T	SCZ	CMC_MSSM_097	T	intergenic_variant	non-coding	-	-	-	-	-	-
1_4833165_G/C	SCZ	CMC_MSSM_363	C	intron_variant	non-coding	AJAP1	ENSG00000196581	-	-	-	-
1_4915073_C/A	SCZ	CMC_PITT_118	A	intergenic_variant	non-coding	-	-	-	-	-	-
1_5666006_C/T	SCZ	CMC_MSSM_266	T	intron_variant,non_coding_transcript_variant	non-coding	RP11-154H17.1	ENSG00000236948	-	-	-	-
1_6054230_C/T	SCZ	CMC_MSSM_180	T	intron_variant	non-coding	KCNAB2	ENSG00000069424	-	-	-	-
1_6054230_C/T	SCZ	CMC_MSSM_180	T	upstream_gene_variant	non-coding	NPHP4	ENSG00000131697	-	-	-	-
1_6054230_C/T	SCZ	CMC_MSSM_180	T	intron_variant,non_coding_transcript_variant	non-coding	KCNAB2	ENSG00000069424	-	-	-	-
1_6054230_C/T	SCZ	CMC_MSSM_180	T	regulatory_region_variant	non-coding	-	-	-	-	-	-
1_6215573_C/T	SCZ	CMC_PITT_072	T	intron_variant	non-coding	CHD5	ENSG00000116254	-	-	-	-
1_6215573_C/T	SCZ	CMC_PITT_072	T	intron_variant,NMD_transcript_variant	non-coding	CHD5	ENSG00000116254	-	-	-	-
1_6215573_C/T	SCZ	CMC_PITT_072	T	regulatory_region_variant	non-coding	-	-	-	-	-	-
1_6532749_G/C	Control	CMC_PITT_010	C	intron_variant	non-coding	PLEKHG5	ENSG00000171680	-	-	-	-
1_6532749_G/C	Control	CMC_PITT_010	C	upstream_gene_variant	non-coding	PLEKHG5	ENSG00000171680	-	-	-	-
1_6532749_G/C	Control	CMC_PITT_010	C	intron_variant,non_coding_transcript_variant	non-coding	PLEKHG5	ENSG00000171680	-	-	-	-
1_6532749_G/C	Control	CMC_PITT_010	C	regulatory_region_variant	non-coding	-	-	-	-	-	-
1_6532749_G/C	Control	CMC_PITT_010	C	TF_binding_site_variant	non-coding	-	-	-	-	-	-
1_7587540_C/T	Control	CMC_PITT_064	T	intron_variant	non-coding	CAMTA1	ENSG00000171735	-	-	-	-
1_7587540_C/T	Control	CMC_PITT_064	T	regulatory_region_variant	non-coding	-	-	-	-	-	-
1_7642380_C/A	SCZ	CMC_PITT_071	A	intron_variant	non-coding	CAMTA1	ENSG00000171735	-	-	-	-
1_8626138_C/G	SCZ	CMC_MSSM_224	G	intron_variant	non-coding	RERE	ENSG00000142599	-	-	-	-
1_8626138_C/G	SCZ	CMC_MSSM_224	G	intron_variant,non_coding_transcript_variant	non-coding	RERE	ENSG00000142599	-	-	-	-
1_9303614_C/G	Control	CMC_MSSM_100	G	intron_variant	non-coding	H6PD	ENSG00000049239	-	-	-	-
1_10597824_C/T	Control	CMC_MSSM_175	T	intron_variant	non-coding	PEX14	ENSG00000142655	-	-	-	-
1_10597824_C/T	Control	CMC_MSSM_175	T	downstream_gene_variant	non-coding	PEX14	ENSG00000142655	-	-	-	-
1_15020936_T/C	Control	CMC_MSSM_100	C	intron_variant	non-coding	KAZN	ENSG00000189337	-	-	-	-
1_15020936_T/C	Control	CMC_MSSM_100	C	upstream_gene_variant	non-coding	TBCAP2	ENSG00000235829	-	-	-	-
1_15020936_T/C	Control	CMC_MSSM_100	C	intron_variant,non_coding_transcript_variant	non-coding	KAZN	ENSG00000189337	-	-	-	-
1_15020936_T/C	Control	CMC_MSSM_100	C	regulatory_region_variant	non-coding	-	-	-	-	-	-
1_15737329_T/G	SCZ	CMC_PITT_052	G	intron_variant	non-coding	EFHD2	ENSG00000142634	-	-	-	-
1_15737329_T/G	SCZ	CMC_PITT_052	G	upstream_gene_variant	non-coding	RP3-467K16.4	ENSG00000228140	-	-	-	-
1_15737329_T/G	SCZ	CMC_PITT_052	G	regulatory_region_variant	non-coding	-	-	-	-	-	-
1_16011577_T/G	SCZ	CMC_MSSM_415	G	intron_variant	non-coding	PLEKHM2	ENSG00000116786	-	-	-	-
1_16011577_T/G	SCZ	CMC_MSSM_415	G	intron_variant,non_coding_transcript_variant	non-coding	PLEKHM2	ENSG00000116786	-	-	-	-
1_16011577_T/G	SCZ	CMC_MSSM_415	G	downstream_gene_variant	non-coding	AL121992.1	ENSG00000264048	-	-	-	-
1_16011577_T/G	SCZ	CMC_MSSM_415	G	upstream_gene_variant	non-coding	RP4-680D5.9	ENSG00000271742	-	-	-	-
1_16011577_T/G	SCZ	CMC_MSSM_415	G	regulatory_region_variant	non-coding	-	-	-	-	-	-
1_16344571_C/T	SCZ	CMC_MSSM_254	T	5_prime_UTR_variant	non-coding	HSPB7	ENSG00000173641	-	-	-	-
1_16344571_C/T	SCZ	CMC_MSSM_254	T	upstream_gene_variant	non-coding	CLCNKA	ENSG00000186510	-	-	-	-
1_16344571_C/T	SCZ	CMC_MSSM_254	T	intron_variant	non-coding	HSPB7	ENSG00000173641	-	-	-	-
1_16344571_C/T	SCZ	CMC_MSSM_254	T	upstream_gene_variant	non-coding	HSPB7	ENSG00000173641	-	-	-	-
1_16344571_C/T	SCZ	CMC_MSSM_254	T	regulatory_region_variant	non-coding	-	-	-	-	-	-
1_18529826_C/A	SCZ	CMC_MSSM_158	A	intron_variant	non-coding	IGSF21	ENSG00000117154	-	-	-	-
1_18766838_G/A	Control	CMC_MSSM_179	A	regulatory_region_variant	non-coding	-	-	-	-	-	-
1_18766838_G/A	Control	CMC_MSSM_179	A	intergenic_variant	non-coding	-	-	-	-	-	-
1_18778834_C/G	SCZ	CMC_MSSM_224	G	intergenic_variant	non-coding	-	-	-	-	-	-
1_19499394_G/A	Control	CMC_MSSM_227	A	missense_variant	coding	UBR4	ENSG00000127481	3485	1162	T/M	aCg/aTg
1_19499394_G/A	Control	CMC_MSSM_227	A	upstream_gene_variant	non-coding	UBR4	ENSG00000127481	-	-	-	-
1_19499394_G/A	Control	CMC_MSSM_227	A	non_coding_transcript_exon_variant	non-coding	UBR4	ENSG00000127481	-	-	-	-
1_19745190_C/T	SCZ	CMC_MSSM_158	T	intron_variant	non-coding	CAPZB	ENSG00000077549	-	-	-	-
1_19745190_C/T	SCZ	CMC_MSSM_158	T	intron_variant,non_coding_transcript_variant	non-coding	CAPZB	ENSG00000077549	-	-	-	-
1_20290059_C/T	SCZ	CMC_MSSM_224	T	intergenic_variant	non-coding	-	-	-	-	-	-
1_20583693_C/T	Control	CMC_MSSM_130	T	intergenic_variant	non-coding	-	-	-	-	-	-
1_20714122_G/A	SCZ	CMC_MSSM_405	A	intron_variant,non_coding_transcript_variant	non-coding	LINC01141	ENSG00000236963	-	-	-	-
1_20817855_G/A	Control	CMC_MSSM_109	A	intergenic_variant	non-coding	-	-	-	-	-	-
1_21621116_C/T	SCZ	CMC_PITT_020	T	upstream_gene_variant	non-coding	ECE1	ENSG00000117298	-	-	-	-
1_21621116_C/T	SCZ	CMC_PITT_020	T	intron_variant	non-coding	ECE1	ENSG00000117298	-	-	-	-
1_21621116_C/T	SCZ	CMC_PITT_020	T	intron_variant,non_coding_transcript_variant	non-coding	RP5-1071N3.1	ENSG00000231105	-	-	-	-
1_21621116_C/T	SCZ	CMC_PITT_020	T	intron_variant,non_coding_transcript_variant	non-coding	ECE1	ENSG00000117298	-	-	-	-
1_21621116_C/T	SCZ	CMC_PITT_020	T	regulatory_region_variant	non-coding	-	-	-	-	-	-
1_21947210_G/T	SCZ	CMC_MSSM_348	T	intron_variant	non-coding	RAP1GAP	ENSG00000076864	-	-	-	-
1_21947210_G/T	SCZ	CMC_MSSM_348	T	intron_variant,non_coding_transcript_variant	non-coding	RAP1GAP	ENSG00000076864	-	-	-	-
1_21947210_G/T	SCZ	CMC_MSSM_348	T	upstream_gene_variant	non-coding	RAP1GAP	ENSG00000076864	-	-	-	-
1_21947210_G/T	SCZ	CMC_MSSM_348	T	downstream_gene_variant	non-coding	RAP1GAP	ENSG00000076864	-	-	-	-
1_21947210_G/T	SCZ	CMC_MSSM_348	T	intron_variant,NMD_transcript_variant	non-coding	RAP1GAP	ENSG00000076864	-	-	-	-
1_22176560_C/T	SCZ	CMC_MSSM_363	T	missense_variant	coding	HSPG2	ENSG00000142798	7420	2474	G/R	Ggg/Agg
1_22176560_C/T	SCZ	CMC_MSSM_363	T	3_prime_UTR_variant	non-coding	HSPG2	ENSG00000142798	-	-	-	-
1_22176560_C/T	SCZ	CMC_MSSM_363	T	upstream_gene_variant	non-coding	HSPG2	ENSG00000142798	-	-	-	-
1_22176560_C/T	SCZ	CMC_MSSM_363	T	downstream_gene_variant	non-coding	HSPG2	ENSG00000142798	-	-	-	-
1_22184274_T/C	Control	CMC_MSSM_109	C	intron_variant	non-coding	HSPG2	ENSG00000142798	-	-	-	-
1_22184274_T/C	Control	CMC_MSSM_109	C	upstream_gene_variant	non-coding	HSPG2	ENSG00000142798	-	-	-	-
1_22184274_T/C	Control	CMC_MSSM_109	C	regulatory_region_variant	non-coding	-	-	-	-	-	-
1_22721190_G/T	SCZ	CMC_MSSM_405	T	regulatory_region_variant	non-coding	-	-	-	-	-	-
1_22721190_G/T	SCZ	CMC_MSSM_405	T	intergenic_variant	non-coding	-	-	-	-	-	-
1_22885567_G/A	SCZ	CMC_PITT_004	A	upstream_gene_variant	non-coding	EPHA8	ENSG00000070886	-	-	-	-
1_23026138_C/T	Control	CMC_PITT_082	T	intergenic_variant	non-coding	-	-	-	-	-	-
1_24465186_G/A	SCZ	CMC_MSSM_321	A	missense_variant	coding	IL22RA1	ENSG00000142677	62	21	P/L	cCc/cTc
1_26609644_T/G	SCZ	CMC_MSSM_343	G	downstream_gene_variant	non-coding	CEP85	ENSG00000130695	-	-	-	-
1_26609644_T/G	SCZ	CMC_MSSM_343	G	downstream_gene_variant	non-coding	SH3BGRL3	ENSG00000142669	-	-	-	-
1_26609644_T/G	SCZ	CMC_MSSM_343	G	intron_variant	non-coding	UBXN11	ENSG00000158062	-	-	-	-
1_26609644_T/G	SCZ	CMC_MSSM_343	G	downstream_gene_variant	non-coding	UBXN11	ENSG00000158062	-	-	-	-
1_26609644_T/G	SCZ	CMC_MSSM_343	G	intron_variant,non_coding_transcript_variant	non-coding	UBXN11	ENSG00000158062	-	-	-	-
1_27216396_C/G	SCZ	CMC_MSSM_269	G	downstream_gene_variant	non-coding	GPATCH3	ENSG00000198746	-	-	-	-
1_27216396_C/G	SCZ	CMC_MSSM_269	G	upstream_gene_variant	non-coding	GPN2	ENSG00000142751	-	-	-	-
1_27216396_C/G	SCZ	CMC_MSSM_269	G	synonymous_variant	coding	GPN2	ENSG00000142751	192	64	V	gtG/gtC
1_27216396_C/G	SCZ	CMC_MSSM_269	G	intron_variant	non-coding	GPN2	ENSG00000142751	-	-	-	-
1_27216396_C/G	SCZ	CMC_MSSM_269	G	regulatory_region_variant	non-coding	-	-	-	-	-	-
1_27468690_T/C	SCZ	CMC_MSSM_415	C	intron_variant	non-coding	SLC9A1	ENSG00000090020	-	-	-	-
1_27868913_G/A	SCZ	CMC_MSSM_321	A	intron_variant	non-coding	AHDC1	ENSG00000126705	-	-	-	-
1_28099835_T/G	SCZ	CMC_MSSM_343	G	stop_gained	coding	STX12	ENSG00000117758	17	6	L/*	tTa/tGa
1_28099835_T/G	SCZ	CMC_MSSM_343	G	non_coding_transcript_exon_variant	non-coding	STX12	ENSG00000117758	-	-	-	-
1_28099835_T/G	SCZ	CMC_MSSM_343	G	upstream_gene_variant	non-coding	RP3-426I6.5	ENSG00000269971	-	-	-	-
1_28099835_T/G	SCZ	CMC_MSSM_343	G	regulatory_region_variant	non-coding	-	-	-	-	-	-
1_28099835_T/G	SCZ	CMC_MSSM_343	G	TF_binding_site_variant	non-coding	-	-	-	-	-	-
1_29698539_A/C	SCZ	CMC_MSSM_293	C	intergenic_variant	non-coding	-	-	-	-	-	-
1_30791628_G/A	Control	CMC_MSSM_406	A	intergenic_variant	non-coding	-	-	-	-	-	-
1_31415517_C/T	SCZ	CMC_MSSM_222	T	intron_variant	non-coding	PUM1	ENSG00000134644	-	-	-	-
1_31415517_C/T	SCZ	CMC_MSSM_222	T	downstream_gene_variant	non-coding	PUM1	ENSG00000134644	-	-	-	-
1_31415517_C/T	SCZ	CMC_MSSM_222	T	intron_variant,NMD_transcript_variant	non-coding	PUM1	ENSG00000134644	-	-	-	-
1_34284232_T/G	SCZ	CMC_MSSM_158	G	intron_variant,NMD_transcript_variant	non-coding	CSMD2	ENSG00000121904	-	-	-	-
1_34284232_T/G	SCZ	CMC_MSSM_158	G	upstream_gene_variant	non-coding	CSMD2	ENSG00000121904	-	-	-	-
1_34284232_T/G	SCZ	CMC_MSSM_158	G	intron_variant	non-coding	CSMD2	ENSG00000121904	-	-	-	-
1_34284232_T/G	SCZ	CMC_MSSM_158	G	intron_variant,non_coding_transcript_variant	non-coding	CSMD2	ENSG00000121904	-	-	-	-
1_35094772_G/A	SCZ	CMC_MSSM_405	A	intergenic_variant	non-coding	-	-	-	-	-	-
1_35314987_C/T	SCZ	CMC_PITT_020	T	intron_variant,NMD_transcript_variant	non-coding	SMIM12	ENSG00000163866	-	-	-	-
1_35314987_C/T	SCZ	CMC_PITT_020	T	upstream_gene_variant	non-coding	RP5-997D16.2	ENSG00000230163	-	-	-	-
1_35314987_C/T	SCZ	CMC_PITT_020	T	downstream_gene_variant	non-coding	SMIM12	ENSG00000163866	-	-	-	-
1_36554139_A/C	SCZ	CMC_MSSM_343	C	downstream_gene_variant	non-coding	TEKT2	ENSG00000092850	-	-	-	-
1_36554139_A/C	SCZ	CMC_MSSM_343	C	upstream_gene_variant	non-coding	ADPRHL2	ENSG00000116863	-	-	-	-
1_36554139_A/C	SCZ	CMC_MSSM_343	C	regulatory_region_variant	non-coding	-	-	-	-	-	-
1_38262222_G/A	Control	CMC_MSSM_055	A	intron_variant	non-coding	MANEAL	ENSG00000185090	-	-	-	-
1_38262222_G/A	Control	CMC_MSSM_055	A	downstream_gene_variant	non-coding	RP11-109P14.9	ENSG00000233728	-	-	-	-
1_38262222_G/A	Control	CMC_MSSM_055	A	regulatory_region_variant	non-coding	-	-	-	-	-	-
1_39519514_A/G	SCZ	CMC_MSSM_254	G	intergenic_variant	non-coding	-	-	-	-	-	-
1_40878976_G/A	SCZ	CMC_MSSM_370	A	intron_variant	non-coding	SMAP2	ENSG00000084070	-	-	-	-
1_40878976_G/A	SCZ	CMC_MSSM_370	A	upstream_gene_variant	non-coding	SMAP2	ENSG00000084070	-	-	-	-
1_41144911_G/A	Control	CMC_MSSM_215	A	intron_variant,non_coding_transcript_variant	non-coding	RP4-739H11.3	ENSG00000237899	-	-	-	-
1_43353684_C/T	Control	CMC_PITT_113	T	downstream_gene_variant	non-coding	RP11-342M1.6	ENSG00000237090	-	-	-	-
1_43353684_C/T	Control	CMC_PITT_113	T	non_coding_transcript_exon_variant	non-coding	RP11-342M1.7	ENSG00000233708	-	-	-	-
1_43788142_C/A	Control	CMC_MSSM_106	A	intron_variant	non-coding	TIE1	ENSG00000066056	-	-	-	-
1_43788142_C/A	Control	CMC_MSSM_106	A	downstream_gene_variant	non-coding	TIE1	ENSG00000066056	-	-	-	-
1_44466830_T/C	SCZ	CMC_MSSM_297	C	splice_donor_region_variant,intron_variant	non-coding	SLC6A9	ENSG00000196517	-	-	-	-
1_44466830_T/C	SCZ	CMC_MSSM_297	C	downstream_gene_variant	non-coding	CCDC24	ENSG00000159214	-	-	-	-
1_46147286_G/A	Control	CMC_PITT_064	A	intron_variant	non-coding	GPBP1L1	ENSG00000159592	-	-	-	-
1_46147286_G/A	Control	CMC_PITT_064	A	intron_variant,non_coding_transcript_variant	non-coding	GPBP1L1	ENSG00000159592	-	-	-	-
1_47133172_A/C	SCZ	CMC_MSSM_254	C	intron_variant	non-coding	ATPAF1	ENSG00000123472	-	-	-	-
1_47133172_A/C	SCZ	CMC_MSSM_254	C	upstream_gene_variant	non-coding	TEX38	ENSG00000186118	-	-	-	-
1_47133172_A/C	SCZ	CMC_MSSM_254	C	upstream_gene_variant	non-coding	RP11-8J9.1	ENSG00000233647	-	-	-	-
1_47133172_A/C	SCZ	CMC_MSSM_254	C	intron_variant,non_coding_transcript_variant	non-coding	ATPAF1	ENSG00000123472	-	-	-	-
1_47133172_A/C	SCZ	CMC_MSSM_254	C	intron_variant,NMD_transcript_variant	non-coding	ATPAF1	ENSG00000123472	-	-	-	-
1_47133172_A/C	SCZ	CMC_MSSM_254	C	upstream_gene_variant	non-coding	ATPAF1	ENSG00000123472	-	-	-	-
1_47133172_A/C	SCZ	CMC_MSSM_254	C	intron_variant	non-coding	EFCAB14	ENSG00000159658	-	-	-	-
1_47133172_A/C	SCZ	CMC_MSSM_254	C	regulatory_region_variant	non-coding	-	-	-	-	-	-
1_48707173_C/T	Control	CMC_PITT_064	T	intron_variant	non-coding	SLC5A9	ENSG00000117834	-	-	-	-
1_48707173_C/T	Control	CMC_PITT_064	T	downstream_gene_variant	non-coding	SLC5A9	ENSG00000117834	-	-	-	-
1_48707173_C/T	Control	CMC_PITT_064	T	intron_variant,NMD_transcript_variant	non-coding	SLC5A9	ENSG00000117834	-	-	-	-
1_48707173_C/T	Control	CMC_PITT_064	T	intron_variant,non_coding_transcript_variant	non-coding	SLC5A9	ENSG00000117834	-	-	-	-
1_48707173_C/T	Control	CMC_PITT_064	T	regulatory_region_variant	non-coding	-	-	-	-	-	-
1_48959766_A/C	Control	CMC_MSSM_109	C	downstream_gene_variant	non-coding	RP11-329A14.2	ENSG00000232514	-	-	-	-
1_48959766_A/C	Control	CMC_MSSM_109	C	regulatory_region_variant	non-coding	-	-	-	-	-	-
1_50495530_T/A	SCZ	CMC_MSSM_352	A	intergenic_variant	non-coding	-	-	-	-	-	-
1_50836724_G/A	SCZ	CMC_PITT_118	A	intergenic_variant	non-coding	-	-	-	-	-	-
1_52946375_C/A	SCZ	CMC_MSSM_370	A	intron_variant	non-coding	ZCCHC11	ENSG00000134744	-	-	-	-
1_52946375_C/A	SCZ	CMC_MSSM_370	A	intron_variant,non_coding_transcript_variant	non-coding	ZCCHC11	ENSG00000134744	-	-	-	-
1_52946375_C/A	SCZ	CMC_MSSM_370	A	intron_variant,NMD_transcript_variant	non-coding	ZCCHC11	ENSG00000134744	-	-	-	-
1_53346258_C/T	SCZ	CMC_MSSM_321	T	intron_variant	non-coding	ZYG11A	ENSG00000203995	-	-	-	-
1_53346258_C/T	SCZ	CMC_MSSM_321	T	downstream_gene_variant	non-coding	RP4-631H13.2	ENSG00000242391	-	-	-	-
1_56651360_C/G	SCZ	CMC_MSSM_415	G	intergenic_variant	non-coding	-	-	-	-	-	-
1_57493330_A/G	SCZ	CMC_MSSM_254	G	intron_variant	non-coding	DAB1	ENSG00000173406	-	-	-	-
1_57493330_A/G	SCZ	CMC_MSSM_254	G	intron_variant,non_coding_transcript_variant	non-coding	DAB1	ENSG00000173406	-	-	-	-
1_58160298_C/T	SCZ	CMC_MSSM_321	T	intron_variant	non-coding	DAB1	ENSG00000173406	-	-	-	-
1_58160298_C/T	SCZ	CMC_MSSM_321	T	intron_variant,non_coding_transcript_variant	non-coding	DAB1	ENSG00000173406	-	-	-	-
1_59866681_T/C	SCZ	CMC_MSSM_305	C	intron_variant	non-coding	FGGY	ENSG00000172456	-	-	-	-
1_59866681_T/C	SCZ	CMC_MSSM_305	C	intron_variant,NMD_transcript_variant	non-coding	FGGY	ENSG00000172456	-	-	-	-
1_59866681_T/C	SCZ	CMC_MSSM_305	C	intron_variant,non_coding_transcript_variant	non-coding	FGGY	ENSG00000172456	-	-	-	-
1_60444226_G/T	SCZ	CMC_MSSM_362	T	upstream_gene_variant	non-coding	RN7SL475P	ENSG00000265535	-	-	-	-
1_61420589_G/A	SCZ	CMC_MSSM_343	A	intron_variant	non-coding	NFIA	ENSG00000162599	-	-	-	-
1_61420589_G/A	SCZ	CMC_MSSM_343	A	upstream_gene_variant	non-coding	RP4-668G5.1	ENSG00000237928	-	-	-	-
1_61420589_G/A	SCZ	CMC_MSSM_343	A	intron_variant,non_coding_transcript_variant	non-coding	RP4-668G5.1	ENSG00000237928	-	-	-	-
1_62024705_C/T	SCZ	CMC_MSSM_305	T	intergenic_variant	non-coding	-	-	-	-	-	-
1_65059660_T/C	SCZ	CMC_MSSM_142	C	intron_variant	non-coding	CACHD1	ENSG00000158966	-	-	-	-
1_65059660_T/C	SCZ	CMC_MSSM_142	C	intron_variant,non_coding_transcript_variant	non-coding	CACHD1	ENSG00000158966	-	-	-	-
1_65059660_T/C	SCZ	CMC_MSSM_142	C	regulatory_region_variant	non-coding	-	-	-	-	-	-
1_66601300_G/A	SCZ	CMC_PITT_091	A	intron_variant	non-coding	PDE4B	ENSG00000184588	-	-	-	-
1_66601300_G/A	SCZ	CMC_PITT_091	A	intron_variant,non_coding_transcript_variant	non-coding	PDE4B	ENSG00000184588	-	-	-	-
1_67000622_A/C	Control	CMC_MSSM_406	C	intron_variant	non-coding	SGIP1	ENSG00000118473	-	-	-	-
1_67000622_A/C	Control	CMC_MSSM_406	C	intron_variant,non_coding_transcript_variant	non-coding	SGIP1	ENSG00000118473	-	-	-	-
1_67000622_A/C	Control	CMC_MSSM_406	C	regulatory_region_variant	non-coding	-	-	-	-	-	-
1_69215300_G/C	SCZ	CMC_MSSM_265	C	intergenic_variant	non-coding	-	-	-	-	-	-
1_71139515_G/A	SCZ	CMC_MSSM_162	A	intergenic_variant	non-coding	-	-	-	-	-	-
1_71285687_T/C	SCZ	CMC_MSSM_142	C	regulatory_region_variant	non-coding	-	-	-	-	-	-
1_71285687_T/C	SCZ	CMC_MSSM_142	C	intergenic_variant	non-coding	-	-	-	-	-	-
1_72684185_A/C	Control	CMC_PITT_101	C	intron_variant	non-coding	NEGR1	ENSG00000172260	-	-	-	-
1_72980721_C/T	Control	CMC_MSSM_369	T	intergenic_variant	non-coding	-	-	-	-	-	-
1_73095933_T/A	Control	CMC_MSSM_183	A	intergenic_variant	non-coding	-	-	-	-	-	-
1_73673610_T/C	SCZ	CMC_PITT_060	C	intergenic_variant	non-coding	-	-	-	-	-	-
1_73973856_A/T	Control	CMC_PITT_050	T	intergenic_variant	non-coding	-	-	-	-	-	-
1_74534034_G/A	SCZ	CMC_MSSM_213	A	intron_variant	non-coding	LRRIQ3	ENSG00000162620	-	-	-	-
1_74534034_G/A	SCZ	CMC_MSSM_213	A	intron_variant,NMD_transcript_variant	non-coding	LRRIQ3	ENSG00000162620	-	-	-	-
1_75374477_A/G	SCZ	CMC_MSSM_352	G	intergenic_variant	non-coding	-	-	-	-	-	-
1_76045022_G/A	SCZ	CMC_MSSM_265	A	intron_variant	non-coding	SLC44A5	ENSG00000137968	-	-	-	-
1_76045022_G/A	SCZ	CMC_MSSM_265	A	upstream_gene_variant	non-coding	RP4-595K12.1	ENSG00000213579	-	-	-	-
1_76045022_G/A	SCZ	CMC_MSSM_265	A	intron_variant,non_coding_transcript_variant	non-coding	SLC44A5	ENSG00000137968	-	-	-	-
1_76045022_G/A	SCZ	CMC_MSSM_265	A	regulatory_region_variant	non-coding	-	-	-	-	-	-
1_76493141_G/A	SCZ	CMC_MSSM_415	A	intergenic_variant	non-coding	-	-	-	-	-	-
1_77613797_T/A	Control	CMC_PITT_064	A	intron_variant	non-coding	PIGK	ENSG00000142892	-	-	-	-
1_77613797_T/A	Control	CMC_PITT_064	A	intron_variant,NMD_transcript_variant	non-coding	PIGK	ENSG00000142892	-	-	-	-
1_77613797_T/A	Control	CMC_PITT_064	A	regulatory_region_variant	non-coding	-	-	-	-	-	-
1_79653297_T/G	SCZ	CMC_MSSM_343	G	regulatory_region_variant	non-coding	-	-	-	-	-	-
1_79653297_T/G	SCZ	CMC_MSSM_343	G	intergenic_variant	non-coding	-	-	-	-	-	-
1_80502337_T/C	Control	CMC_PITT_113	C	intergenic_variant	non-coding	-	-	-	-	-	-
1_80718297_T/C	SCZ	CMC_MSSM_265	C	intergenic_variant	non-coding	-	-	-	-	-	-
1_81179058_T/A	Control	CMC_PITT_010	A	intergenic_variant	non-coding	-	-	-	-	-	-
1_81429641_G/T	SCZ	CMC_MSSM_142	T	intergenic_variant	non-coding	-	-	-	-	-	-
1_82063741_C/T	Control	CMC_MSSM_106	T	intron_variant	non-coding	LPHN2	ENSG00000117114	-	-	-	-
1_82063741_C/T	Control	CMC_MSSM_106	T	intron_variant,non_coding_transcript_variant	non-coding	RP5-837I24.4	ENSG00000236676	-	-	-	-
1_82063741_C/T	Control	CMC_MSSM_106	T	upstream_gene_variant	non-coding	RP5-837I24.5	ENSG00000234683	-	-	-	-
1_82063741_C/T	Control	CMC_MSSM_106	T	intron_variant,non_coding_transcript_variant	non-coding	LPHN2	ENSG00000117114	-	-	-	-
1_82063741_C/T	Control	CMC_MSSM_106	T	regulatory_region_variant	non-coding	-	-	-	-	-	-
1_83177511_G/A	Control	CMC_PITT_050	A	intergenic_variant	non-coding	-	-	-	-	-	-
1_84145288_G/A	SCZ	CMC_MSSM_265	A	intron_variant,non_coding_transcript_variant	non-coding	RP11-475O6.1	ENSG00000233008	-	-	-	-
1_87692740_G/A	SCZ	CMC_MSSM_362	A	regulatory_region_variant	non-coding	-	-	-	-	-	-
1_87692740_G/A	SCZ	CMC_MSSM_362	A	intergenic_variant	non-coding	-	-	-	-	-	-
1_87823845_C/T	Control	CMC_MSSM_100	T	intron_variant,non_coding_transcript_variant	non-coding	RP4-544H6.2	ENSG00000227290	-	-	-	-
1_87868724_C/T	Control	CMC_MSSM_175	T	regulatory_region_variant	non-coding	-	-	-	-	-	-
1_87868724_C/T	Control	CMC_MSSM_175	T	intergenic_variant	non-coding	-	-	-	-	-	-
1_88223566_C/T	SCZ	CMC_MSSM_321	T	intergenic_variant	non-coding	-	-	-	-	-	-
1_90070736_G/A	SCZ	CMC_MSSM_327	A	intron_variant,non_coding_transcript_variant	non-coding	RP5-1007M22.2	ENSG00000231999	-	-	-	-
1_90070736_G/A	SCZ	CMC_MSSM_327	A	regulatory_region_variant	non-coding	-	-	-	-	-	-
1_91663051_C/T	SCZ	CMC_MSSM_273	T	regulatory_region_variant	non-coding	-	-	-	-	-	-
1_91663051_C/T	SCZ	CMC_MSSM_273	T	intergenic_variant	non-coding	-	-	-	-	-	-
1_92280188_C/A	Control	CMC_MSSM_369	A	intron_variant	non-coding	TGFBR3	ENSG00000069702	-	-	-	-
1_92280188_C/A	Control	CMC_MSSM_369	A	intron_variant,NMD_transcript_variant	non-coding	TGFBR3	ENSG00000069702	-	-	-	-
1_92280188_C/A	Control	CMC_MSSM_369	A	regulatory_region_variant	non-coding	-	-	-	-	-	-
1_94765415_G/A	SCZ	CMC_MSSM_224	A	upstream_gene_variant	non-coding	GAPDHP29	ENSG00000178596	-	-	-	-
1_94765415_G/A	SCZ	CMC_MSSM_224	A	regulatory_region_variant	non-coding	-	-	-	-	-	-
1_96863569_G/T	SCZ	CMC_MSSM_321	T	intergenic_variant	non-coding	-	-	-	-	-	-
1_97366677_C/T	Control	CMC_MSSM_100	T	upstream_gene_variant	non-coding	AL592205.1	ENSG00000212039	-	-	-	-
1_97845569_T/A	SCZ	CMC_MSSM_352	A	intron_variant	non-coding	DPYD	ENSG00000188641	-	-	-	-
1_97845569_T/A	SCZ	CMC_MSSM_352	A	regulatory_region_variant	non-coding	-	-	-	-	-	-
1_98087060_C/A	SCZ	CMC_MSSM_161	A	intron_variant	non-coding	DPYD	ENSG00000188641	-	-	-	-
1_98560386_C/G	SCZ	CMC_MSSM_142	G	intergenic_variant	non-coding	-	-	-	-	-	-
1_98579528_G/C	SCZ	CMC_MSSM_305	C	regulatory_region_variant	non-coding	-	-	-	-	-	-
1_98579528_G/C	SCZ	CMC_MSSM_305	C	intergenic_variant	non-coding	-	-	-	-	-	-
1_98635131_A/T	SCZ	CMC_PITT_118	T	intergenic_variant	non-coding	-	-	-	-	-	-
1_98925358_T/C	SCZ	CMC_PITT_060	C	intergenic_variant	non-coding	-	-	-	-	-	-
1_99059163_A/C	SCZ	CMC_MSSM_366	C	intergenic_variant	non-coding	-	-	-	-	-	-
1_101658471_C/T	SCZ	CMC_MSSM_343	T	downstream_gene_variant	non-coding	RP5-1033H2.1	ENSG00000271578	-	-	-	-
1_104310743_G/A	SCZ	CMC_MSSM_364	A	intergenic_variant	non-coding	-	-	-	-	-	-
1_105107118_G/A	Control	CMC_PITT_082	A	intergenic_variant	non-coding	-	-	-	-	-	-
1_105397183_C/T	SCZ	CMC_PITT_091	T	intergenic_variant	non-coding	-	-	-	-	-	-
1_105841473_G/A	SCZ	CMC_MSSM_363	A	intergenic_variant	non-coding	-	-	-	-	-	-
1_107106831_C/T	SCZ	CMC_MSSM_097	T	intergenic_variant	non-coding	-	-	-	-	-	-
1_107116135_G/T	SCZ	CMC_PITT_052	T	intergenic_variant	non-coding	-	-	-	-	-	-
1_108226734_A/G	Control	CMC_MSSM_175	G	intron_variant,non_coding_transcript_variant	non-coding	VAV3	ENSG00000134215	-	-	-	-
1_108226734_A/G	Control	CMC_MSSM_175	G	intron_variant	non-coding	VAV3	ENSG00000134215	-	-	-	-
1_108226734_A/G	Control	CMC_MSSM_175	G	intron_variant,NMD_transcript_variant	non-coding	VAV3	ENSG00000134215	-	-	-	-
1_108681977_G/A	SCZ	CMC_MSSM_321	A	intron_variant,NMD_transcript_variant	non-coding	SLC25A24	ENSG00000085491	-	-	-	-
1_108681977_G/A	SCZ	CMC_MSSM_321	A	intron_variant	non-coding	SLC25A24	ENSG00000085491	-	-	-	-
1_109367784_G/A	SCZ	CMC_MSSM_327	A	intron_variant	non-coding	AKNAD1	ENSG00000162641	-	-	-	-
1_109367784_G/A	SCZ	CMC_MSSM_327	A	intron_variant,NMD_transcript_variant	non-coding	AKNAD1	ENSG00000162641	-	-	-	-
1_109367784_G/A	SCZ	CMC_MSSM_327	A	upstream_gene_variant	non-coding	AKNAD1	ENSG00000162641	-	-	-	-
1_109367784_G/A	SCZ	CMC_MSSM_327	A	intron_variant,non_coding_transcript_variant	non-coding	AKNAD1	ENSG00000162641	-	-	-	-
1_110126012_T/A	SCZ	CMC_MSSM_366	A	intron_variant	non-coding	GNAI3	ENSG00000065135	-	-	-	-
1_111108121_C/A	Control	CMC_PITT_050	A	intergenic_variant	non-coding	-	-	-	-	-	-
1_112260308_A/G	SCZ	CMC_MSSM_224	G	downstream_gene_variant	non-coding	RAP1A	ENSG00000116473	-	-	-	-
1_112260308_A/G	SCZ	CMC_MSSM_224	G	downstream_gene_variant	non-coding	FAM212B	ENSG00000197852	-	-	-	-
1_112260308_A/G	SCZ	CMC_MSSM_224	G	intron_variant,non_coding_transcript_variant	non-coding	FAM212B	ENSG00000197852	-	-	-	-
1_114101538_T/A	Control	CMC_MSSM_055	A	intron_variant	non-coding	MAGI3	ENSG00000081026	-	-	-	-
1_114101538_T/A	Control	CMC_MSSM_055	A	intron_variant,non_coding_transcript_variant	non-coding	MAGI3	ENSG00000081026	-	-	-	-
1_114690402_C/T	SCZ	CMC_PITT_020	T	intron_variant	non-coding	SYT6	ENSG00000134207	-	-	-	-
1_114690402_C/T	SCZ	CMC_PITT_020	T	intron_variant,NMD_transcript_variant	non-coding	SYT6	ENSG00000134207	-	-	-	-
1_115538237_G/T	SCZ	CMC_MSSM_193	T	downstream_gene_variant	non-coding	SYCP1	ENSG00000198765	-	-	-	-
1_115668020_C/A	SCZ	CMC_MSSM_213	A	intergenic_variant	non-coding	-	-	-	-	-	-
1_116619061_A/G	Control	CMC_PITT_010	G	intergenic_variant	non-coding	-	-	-	-	-	-
1_117028353_C/T	Control	CMC_PITT_098	T	regulatory_region_variant	non-coding	-	-	-	-	-	-
1_117028353_C/T	Control	CMC_PITT_098	T	intergenic_variant	non-coding	-	-	-	-	-	-
1_117119904_G/A	SCZ	CMC_MSSM_199	A	3_prime_UTR_variant	non-coding	IGSF3	ENSG00000143061	-	-	-	-
1_117119904_G/A	SCZ	CMC_MSSM_199	A	regulatory_region_variant	non-coding	-	-	-	-	-	-
1_118000204_A/G	Control	CMC_MSSM_130	G	intron_variant	non-coding	MAN1A2	ENSG00000198162	-	-	-	-
1_118640921_G/T	SCZ	CMC_MSSM_366	T	intron_variant	non-coding	SPAG17	ENSG00000155761	-	-	-	-
1_119099377_G/A	SCZ	CMC_MSSM_327	A	intergenic_variant	non-coding	-	-	-	-	-	-
1_146602541_C/T	SCZ	CMC_MSSM_348	T	intergenic_variant	non-coding	-	-	-	-	-	-
1_146769420_G/T	SCZ	CMC_MSSM_213	T	downstream_gene_variant	non-coding	CHD1L	ENSG00000131778	-	-	-	-
1_149962497_G/A	SCZ	CMC_PITT_071	A	intron_variant	non-coding	OTUD7B	ENSG00000163113	-	-	-	-
1_149984541_G/A	SCZ	CMC_MSSM_224	A	upstream_gene_variant	non-coding	OTUD7B	ENSG00000163113	-	-	-	-
1_151353978_G/A	SCZ	CMC_MSSM_352	A	intergenic_variant	non-coding	-	-	-	-	-	-
1_151511033_G/A	SCZ	CMC_MSSM_097	A	3_prime_UTR_variant	non-coding	CGN	ENSG00000143375	-	-	-	-
1_151511033_G/A	SCZ	CMC_MSSM_097	A	upstream_gene_variant	non-coding	TUFT1	ENSG00000143367	-	-	-	-
1_151511033_G/A	SCZ	CMC_MSSM_097	A	upstream_gene_variant	non-coding	RP11-74C1.4	ENSG00000232536	-	-	-	-
1_151511033_G/A	SCZ	CMC_MSSM_097	A	downstream_gene_variant	non-coding	CGN	ENSG00000143375	-	-	-	-
1_151511033_G/A	SCZ	CMC_MSSM_097	A	non_coding_transcript_exon_variant	non-coding	CGN	ENSG00000143375	-	-	-	-
1_152426358_G/A	Control	CMC_MSSM_369	A	intergenic_variant	non-coding	-	-	-	-	-	-
1_152946419_C/T	SCZ	CMC_PITT_004	T	downstream_gene_variant	non-coding	SPRR4	ENSG00000184148	-	-	-	-
1_153643876_T/C	SCZ	CMC_MSSM_415	C	upstream_gene_variant	non-coding	ILF2	ENSG00000143621	-	-	-	-
1_153643876_T/C	SCZ	CMC_MSSM_415	C	regulatory_region_variant	non-coding	-	-	-	-	-	-
1_153698461_C/T	SCZ	CMC_MSSM_254	T	upstream_gene_variant	non-coding	INTS3	ENSG00000143624	-	-	-	-
1_153698461_C/T	SCZ	CMC_MSSM_254	T	downstream_gene_variant	non-coding	Y_RNA	ENSG00000199565	-	-	-	-
1_153753080_C/T	Control	CMC_PITT_082	T	downstream_gene_variant	non-coding	SLC27A3	ENSG00000143554	-	-	-	-
1_153753080_C/T	Control	CMC_PITT_082	T	regulatory_region_variant	non-coding	-	-	-	-	-	-
1_155080749_C/T	SCZ	CMC_PITT_024	T	intergenic_variant	non-coding	-	-	-	-	-	-
1_155225300_T/C	SCZ	CMC_MSSM_373	C	downstream_gene_variant	non-coding	SCAMP3	ENSG00000116521	-	-	-	-
1_155225300_T/C	SCZ	CMC_MSSM_373	C	upstream_gene_variant	non-coding	FAM189B	ENSG00000160767	-	-	-	-
1_155225300_T/C	SCZ	CMC_MSSM_373	C	regulatory_region_variant	non-coding	-	-	-	-	-	-
1_157259329_G/A	SCZ	CMC_MSSM_327	A	upstream_gene_variant	non-coding	RP11-85G21.2	ENSG00000237189	-	-	-	-
1_157259329_G/A	SCZ	CMC_MSSM_327	A	regulatory_region_variant	non-coding	-	-	-	-	-	-
1_157821751_G/A	SCZ	CMC_MSSM_415	A	intron_variant,non_coding_transcript_variant	non-coding	CD5L	ENSG00000073754	-	-	-	-
1_159900679_G/A	SCZ	CMC_MSSM_370	A	intron_variant	non-coding	IGSF9	ENSG00000085552	-	-	-	-
1_159900679_G/A	SCZ	CMC_MSSM_370	A	intron_variant,non_coding_transcript_variant	non-coding	IGSF9	ENSG00000085552	-	-	-	-
1_160028458_T/C	Control	CMC_MSSM_100	C	intron_variant	non-coding	KCNJ10	ENSG00000177807	-	-	-	-
1_160028458_T/C	Control	CMC_MSSM_100	C	upstream_gene_variant	non-coding	RP11-536C5.2	ENSG00000225279	-	-	-	-
1_160105950_C/T	SCZ	CMC_MSSM_327	T	intron_variant	non-coding	ATP1A2	ENSG00000018625	-	-	-	-
1_160105950_C/T	SCZ	CMC_MSSM_327	T	upstream_gene_variant	non-coding	ATP1A2	ENSG00000018625	-	-	-	-
1_160105950_C/T	SCZ	CMC_MSSM_327	T	intron_variant,non_coding_transcript_variant	non-coding	ATP1A2	ENSG00000018625	-	-	-	-
1_160210124_G/A	SCZ	CMC_PITT_020	A	missense_variant	coding	DCAF8	ENSG00000132716	86	29	A/V	gCt/gTt
1_160210124_G/A	SCZ	CMC_PITT_020	A	missense_variant,NMD_transcript_variant	coding	DCAF8	ENSG00000132716	86	29	A/V	gCt/gTt
1_160210124_G/A	SCZ	CMC_PITT_020	A	upstream_gene_variant	non-coding	DCAF8	ENSG00000132716	-	-	-	-
1_160210124_G/A	SCZ	CMC_PITT_020	A	missense_variant	coding	DCAF8	ENSG00000258465	722	241	A/V	gCt/gTt
1_160210124_G/A	SCZ	CMC_PITT_020	A	missense_variant	coding	DCAF8	ENSG00000132716	11	4	A/V	gCt/gTt
1_160210124_G/A	SCZ	CMC_PITT_020	A	missense_variant	coding	DCAF8	ENSG00000258465	548	183	A/V	gCt/gTt
1_160210124_G/A	SCZ	CMC_PITT_020	A	missense_variant	coding	DCAF8	ENSG00000132716	548	183	A/V	gCt/gTt
1_161655896_G/A	SCZ	CMC_MSSM_379	A	upstream_gene_variant	non-coding	RPL31P11	ENSG00000213075	-	-	-	-
1_162283757_G/A	SCZ	CMC_MSSM_340	A	intron_variant	non-coding	NOS1AP	ENSG00000198929	-	-	-	-
1_162283757_G/A	SCZ	CMC_MSSM_340	A	intron_variant,NMD_transcript_variant	non-coding	NOS1AP	ENSG00000198929	-	-	-	-
1_162283757_G/A	SCZ	CMC_MSSM_340	A	downstream_gene_variant	non-coding	RP11-565P22.2	ENSG00000227094	-	-	-	-
1_163160907_G/T	SCZ	CMC_MSSM_372	T	intron_variant	non-coding	RGS5	ENSG00000143248	-	-	-	-
1_163160907_G/T	SCZ	CMC_MSSM_372	T	intron_variant,non_coding_transcript_variant	non-coding	RP11-267N12.1	ENSG00000232892	-	-	-	-
1_163160907_G/T	SCZ	CMC_MSSM_372	T	intron_variant,non_coding_transcript_variant	non-coding	RGS5	ENSG00000143248	-	-	-	-
1_164506564_A/G	SCZ	CMC_MSSM_305	G	intergenic_variant	non-coding	-	-	-	-	-	-
1_164996974_C/A	SCZ	CMC_MSSM_308	A	intergenic_variant	non-coding	-	-	-	-	-	-
1_165249510_G/A	SCZ	CMC_MSSM_142	A	intron_variant	non-coding	LMX1A	ENSG00000162761	-	-	-	-
1_165249510_G/A	SCZ	CMC_MSSM_142	A	regulatory_region_variant	non-coding	-	-	-	-	-	-
1_165468155_C/A	SCZ	CMC_MSSM_162	A	downstream_gene_variant	non-coding	RP11-280O1.2	ENSG00000237463	-	-	-	-
1_165468155_C/A	SCZ	CMC_MSSM_162	A	intron_variant,non_coding_transcript_variant	non-coding	RP11-280O1.2	ENSG00000237463	-	-	-	-
1_165468155_C/A	SCZ	CMC_MSSM_162	A	downstream_gene_variant	non-coding	RP11-541H12.1	ENSG00000230748	-	-	-	-
1_165675482_C/G	SCZ	CMC_MSSM_321	G	intron_variant,non_coding_transcript_variant	non-coding	RP11-466F5.6	ENSG00000215838	-	-	-	-
1_165675482_C/G	SCZ	CMC_MSSM_321	G	upstream_gene_variant	non-coding	RP11-466F5.6	ENSG00000215838	-	-	-	-
1_165675482_C/G	SCZ	CMC_MSSM_321	G	downstream_gene_variant	non-coding	RP11-466F5.10	ENSG00000273365	-	-	-	-
1_165998177_A/C	SCZ	CMC_MSSM_254	C	intergenic_variant	non-coding	-	-	-	-	-	-
1_166060224_G/A	Control	CMC_MSSM_106	A	intron_variant	non-coding	FAM78B	ENSG00000188859	-	-	-	-
1_166060224_G/A	Control	CMC_MSSM_106	A	downstream_gene_variant	non-coding	RP11-375H19.2	ENSG00000203307	-	-	-	-
1_166060224_G/A	Control	CMC_MSSM_106	A	intron_variant,NMD_transcript_variant	non-coding	FAM78B	ENSG00000188859	-	-	-	-
1_167358841_G/A	SCZ	CMC_PITT_052	A	3_prime_UTR_variant,NMD_transcript_variant	non-coding	POU2F1	ENSG00000143190	-	-	-	-
1_167358841_G/A	SCZ	CMC_PITT_052	A	missense_variant	coding	POU2F1	ENSG00000143190	797	266	R/H	cGc/cAc
1_167358841_G/A	SCZ	CMC_PITT_052	A	non_coding_transcript_exon_variant	non-coding	POU2F1	ENSG00000143190	-	-	-	-
1_167358841_G/A	SCZ	CMC_PITT_052	A	missense_variant	coding	POU2F1	ENSG00000143190	830	277	R/H	cGc/cAc
1_167358841_G/A	SCZ	CMC_PITT_052	A	missense_variant	coding	POU2F1	ENSG00000143190	761	254	R/H	cGc/cAc
1_167358841_G/A	SCZ	CMC_PITT_052	A	missense_variant	coding	POU2F1	ENSG00000143190	641	214	R/H	cGc/cAc
1_167358841_G/A	SCZ	CMC_PITT_052	A	missense_variant	coding	POU2F1	ENSG00000143190	485	162	R/H	cGc/cAc
1_167358841_G/A	SCZ	CMC_PITT_052	A	3_prime_UTR_variant	non-coding	POU2F1	ENSG00000143190	-	-	-	-
1_167358841_G/A	SCZ	CMC_PITT_052	A	downstream_gene_variant	non-coding	POU2F1	ENSG00000143190	-	-	-	-
1_167358841_G/A	SCZ	CMC_PITT_052	A	intron_variant,non_coding_transcript_variant	non-coding	POU2F1	ENSG00000143190	-	-	-	-
1_167358841_G/A	SCZ	CMC_PITT_052	A	upstream_gene_variant	non-coding	POU2F1	ENSG00000143190	-	-	-	-
1_168662343_C/A	Control	CMC_PITT_050	A	downstream_gene_variant	non-coding	DPT	ENSG00000143196	-	-	-	-
1_169668817_A/G	SCZ	CMC_MSSM_405	G	intron_variant	non-coding	SELL	ENSG00000188404	-	-	-	-
1_169668817_A/G	SCZ	CMC_MSSM_405	G	downstream_gene_variant	non-coding	SELL	ENSG00000188404	-	-	-	-
1_169668817_A/G	SCZ	CMC_MSSM_405	G	intron_variant,non_coding_transcript_variant	non-coding	SELL	ENSG00000188404	-	-	-	-
1_169668817_A/G	SCZ	CMC_MSSM_405	G	intron_variant,non_coding_transcript_variant	non-coding	C1orf112	ENSG00000000460	-	-	-	-
1_170111928_G/A	SCZ	CMC_MSSM_364	A	upstream_gene_variant	non-coding	METTL11B	ENSG00000203740	-	-	-	-
1_171391153_G/A	Control	CMC_MSSM_227	A	upstream_gene_variant	non-coding	RNU6-290P	ENSG00000202082	-	-	-	-
1_171391153_G/A	Control	CMC_MSSM_227	A	regulatory_region_variant	non-coding	-	-	-	-	-	-
1_171866670_C/T	SCZ	CMC_MSSM_321	T	intron_variant	non-coding	DNM3	ENSG00000197959	-	-	-	-
1_172038928_G/A	SCZ	CMC_MSSM_321	A	intron_variant	non-coding	DNM3	ENSG00000197959	-	-	-	-
1_172038928_G/A	SCZ	CMC_MSSM_321	A	regulatory_region_variant	non-coding	-	-	-	-	-	-
1_174854390_A/C	SCZ	CMC_MSSM_405	C	intron_variant	non-coding	RABGAP1L	ENSG00000152061	-	-	-	-
1_174854390_A/C	SCZ	CMC_MSSM_405	C	intron_variant,non_coding_transcript_variant	non-coding	RABGAP1L	ENSG00000152061	-	-	-	-
1_174854390_A/C	SCZ	CMC_MSSM_405	C	intron_variant,NMD_transcript_variant	non-coding	RABGAP1L	ENSG00000152061	-	-	-	-
1_176101133_A/T	SCZ	CMC_MSSM_352	T	intron_variant	non-coding	RFWD2	ENSG00000143207	-	-	-	-
1_176101133_A/T	SCZ	CMC_MSSM_352	T	intron_variant,NMD_transcript_variant	non-coding	RFWD2	ENSG00000143207	-	-	-	-
1_176101133_A/T	SCZ	CMC_MSSM_352	T	downstream_gene_variant	non-coding	RFWD2	ENSG00000143207	-	-	-	-
1_176853455_A/G	SCZ	CMC_MSSM_168	G	intron_variant	non-coding	ASTN1	ENSG00000152092	-	-	-	-
1_177636845_T/G	Control	CMC_MSSM_069	G	intergenic_variant	non-coding	-	-	-	-	-	-
1_177753995_T/C	SCZ	CMC_PITT_072	C	intergenic_variant	non-coding	-	-	-	-	-	-
1_177898925_G/A	Control	CMC_PITT_082	A	3_prime_UTR_variant	non-coding	SEC16B	ENSG00000120341	-	-	-	-
1_177898925_G/A	Control	CMC_PITT_082	A	downstream_gene_variant	non-coding	SEC16B	ENSG00000120341	-	-	-	-
1_177898925_G/A	Control	CMC_PITT_082	A	non_coding_transcript_exon_variant	non-coding	RP4-798P15.3	ENSG00000254154	-	-	-	-
1_177898925_G/A	Control	CMC_PITT_082	A	upstream_gene_variant	non-coding	SEC16B	ENSG00000120341	-	-	-	-
1_177898925_G/A	Control	CMC_PITT_082	A	non_coding_transcript_exon_variant	non-coding	SEC16B	ENSG00000120341	-	-	-	-
1_178683002_G/C	SCZ	CMC_MSSM_379	C	intergenic_variant	non-coding	-	-	-	-	-	-
1_178767656_C/T	SCZ	CMC_MSSM_364	T	intron_variant	non-coding	RALGPS2	ENSG00000116191	-	-	-	-
1_178767656_C/T	SCZ	CMC_MSSM_364	T	intron_variant,non_coding_transcript_variant	non-coding	RALGPS2	ENSG00000116191	-	-	-	-
1_181507672_C/A	SCZ	CMC_PITT_117	A	intron_variant	non-coding	CACNA1E	ENSG00000198216	-	-	-	-
1_181507672_C/A	SCZ	CMC_PITT_117	A	intron_variant,non_coding_transcript_variant	non-coding	CACNA1E	ENSG00000198216	-	-	-	-
1_181613590_T/C	Control	CMC_MSSM_130	C	intron_variant	non-coding	CACNA1E	ENSG00000198216	-	-	-	-
1_181613590_T/C	Control	CMC_MSSM_130	C	intron_variant,non_coding_transcript_variant	non-coding	CACNA1E	ENSG00000198216	-	-	-	-
1_183237489_C/T	SCZ	CMC_MSSM_254	T	intron_variant	non-coding	NMNAT2	ENSG00000157064	-	-	-	-
1_183237489_C/T	SCZ	CMC_MSSM_254	T	downstream_gene_variant	non-coding	RP11-548N1.1	ENSG00000233562	-	-	-	-
1_183237489_C/T	SCZ	CMC_MSSM_254	T	intron_variant,non_coding_transcript_variant	non-coding	NMNAT2	ENSG00000157064	-	-	-	-
1_183237489_C/T	SCZ	CMC_MSSM_254	T	regulatory_region_variant	non-coding	-	-	-	-	-	-
1_183734627_G/C	SCZ	CMC_MSSM_265	C	intron_variant	non-coding	RGL1	ENSG00000143344	-	-	-	-
1_184696149_C/T	SCZ	CMC_MSSM_273	T	intron_variant	non-coding	EDEM3	ENSG00000116406	-	-	-	-
1_184696149_C/T	SCZ	CMC_MSSM_273	T	intron_variant,non_coding_transcript_variant	non-coding	EDEM3	ENSG00000116406	-	-	-	-
1_185571315_C/T	SCZ	CMC_MSSM_193	T	intron_variant,non_coding_transcript_variant	non-coding	GS1-204I12.1	ENSG00000228309	-	-	-	-
1_186433496_G/T	Control	CMC_MSSM_406	T	upstream_gene_variant	non-coding	PDC	ENSG00000116703	-	-	-	-
1_187140476_C/T	SCZ	CMC_MSSM_343	T	intron_variant,non_coding_transcript_variant	non-coding	LINC01036	ENSG00000236030	-	-	-	-
1_187333558_G/A	Control	CMC_MSSM_055	A	downstream_gene_variant	non-coding	LINC01036	ENSG00000236030	-	-	-	-
1_187404421_G/A	SCZ	CMC_MSSM_364	A	intergenic_variant	non-coding	-	-	-	-	-	-
1_188085429_A/G	SCZ	CMC_MSSM_273	G	intergenic_variant	non-coding	-	-	-	-	-	-
1_188658565_A/G	SCZ	CMC_MSSM_199	G	upstream_gene_variant	non-coding	RPS3AP9	ENSG00000231022	-	-	-	-
1_188832748_T/C	Control	CMC_MSSM_130	C	intergenic_variant	non-coding	-	-	-	-	-	-
1_189481993_C/T	SCZ	CMC_MSSM_372	T	intergenic_variant	non-coding	-	-	-	-	-	-
1_189997776_G/A	SCZ	CMC_PITT_017	A	intergenic_variant	non-coding	-	-	-	-	-	-
1_190207469_A/G	SCZ	CMC_PITT_017	G	intron_variant	non-coding	BRINP3	ENSG00000162670	-	-	-	-
1_191016667_A/G	Control	CMC_MSSM_391	G	intergenic_variant	non-coding	-	-	-	-	-	-
1_191872501_C/T	SCZ	CMC_MSSM_213	T	intron_variant,non_coding_transcript_variant	non-coding	RP11-541F9.2	ENSG00000228215	-	-	-	-
1_192919371_C/T	Control	CMC_MSSM_179	T	upstream_gene_variant	non-coding	LINC01032	ENSG00000234871	-	-	-	-
1_193063596_C/A	Control	CMC_PITT_050	A	downstream_gene_variant	non-coding	GLRX2	ENSG00000023572	-	-	-	-
1_193063596_C/A	Control	CMC_PITT_050	A	downstream_gene_variant	non-coding	TROVE2	ENSG00000116747	-	-	-	-
1_193063596_C/A	Control	CMC_PITT_050	A	upstream_gene_variant	non-coding	RP11-101E13.5	ENSG00000272579	-	-	-	-
1_193063596_C/A	Control	CMC_PITT_050	A	regulatory_region_variant	non-coding	-	-	-	-	-	-
1_193359540_G/A	SCZ	CMC_MSSM_224	A	intergenic_variant	non-coding	-	-	-	-	-	-
1_196131642_C/T	SCZ	CMC_MSSM_327	T	intergenic_variant	non-coding	-	-	-	-	-	-
1_199552549_C/T	Control	CMC_MSSM_100	T	intergenic_variant	non-coding	-	-	-	-	-	-
1_200998487_C/T	SCZ	CMC_MSSM_373	T	downstream_gene_variant	non-coding	RP11-168O16.1	ENSG00000229191	-	-	-	-
1_201035533_C/T	SCZ	CMC_MSSM_162	T	intron_variant	non-coding	CACNA1S	ENSG00000081248	-	-	-	-
1_201638895_G/A	SCZ	CMC_MSSM_295	A	intron_variant	non-coding	NAV1	ENSG00000134369	-	-	-	-
1_201638895_G/A	SCZ	CMC_MSSM_295	A	downstream_gene_variant	non-coding	RP11-25B7.1	ENSG00000236390	-	-	-	-
1_206686925_G/A	Control	CMC_MSSM_178	A	intron_variant	non-coding	RASSF5	ENSG00000136653	-	-	-	-
1_206686925_G/A	Control	CMC_MSSM_178	A	regulatory_region_variant	non-coding	-	-	-	-	-	-
1_206686925_G/A	Control	CMC_MSSM_178	A	TF_binding_site_variant	non-coding	-	-	-	-	-	-
1_207117270_A/C	SCZ	CMC_MSSM_158	C	intron_variant	non-coding	PIGR	ENSG00000162896	-	-	-	-
1_207117270_A/C	SCZ	CMC_MSSM_158	C	upstream_gene_variant	non-coding	PIGR	ENSG00000162896	-	-	-	-
1_209251443_T/A	SCZ	CMC_MSSM_224	A	intergenic_variant	non-coding	-	-	-	-	-	-
1_209766588_C/T	Control	CMC_MSSM_369	T	intron_variant	non-coding	CAMK1G	ENSG00000008118	-	-	-	-
1_210494521_C/T	SCZ	CMC_PITT_007	T	regulatory_region_variant	non-coding	-	-	-	-	-	-
1_210494521_C/T	SCZ	CMC_PITT_007	T	intergenic_variant	non-coding	-	-	-	-	-	-
1_211458434_G/T	Control	CMC_MSSM_175	T	intron_variant	non-coding	RCOR3	ENSG00000117625	-	-	-	-
1_211458434_G/T	Control	CMC_MSSM_175	T	upstream_gene_variant	non-coding	RCOR3	ENSG00000117625	-	-	-	-
1_211458434_G/T	Control	CMC_MSSM_175	T	intron_variant,NMD_transcript_variant	non-coding	RCOR3	ENSG00000117625	-	-	-	-
1_213228935_A/G	SCZ	CMC_MSSM_224	G	intron_variant	non-coding	RPS6KC1	ENSG00000136643	-	-	-	-
1_213417737_A/C	SCZ	CMC_MSSM_366	C	intron_variant	non-coding	RPS6KC1	ENSG00000136643	-	-	-	-
1_213417737_A/C	SCZ	CMC_MSSM_366	C	intron_variant,non_coding_transcript_variant	non-coding	RPS6KC1	ENSG00000136643	-	-	-	-
1_213417737_A/C	SCZ	CMC_MSSM_366	C	regulatory_region_variant	non-coding	-	-	-	-	-	-
1_214102125_T/G	SCZ	CMC_MSSM_254	G	intron_variant,non_coding_transcript_variant	non-coding	PROX1-AS1	ENSG00000230461	-	-	-	-
1_214213475_G/A	SCZ	CMC_MSSM_180	A	downstream_gene_variant	non-coding	PROX1	ENSG00000117707	-	-	-	-
1_214213475_G/A	SCZ	CMC_MSSM_180	A	3_prime_UTR_variant	non-coding	PROX1	ENSG00000117707	-	-	-	-
1_214251282_G/A	SCZ	CMC_MSSM_327	A	intergenic_variant	non-coding	-	-	-	-	-	-
1_214418087_A/C	SCZ	CMC_MSSM_254	C	intergenic_variant	non-coding	-	-	-	-	-	-
1_214972628_C/T	Control	CMC_MSSM_056	T	intergenic_variant	non-coding	-	-	-	-	-	-
1_215740460_T/C	SCZ	CMC_PITT_052	C	upstream_gene_variant	non-coding	KCTD3	ENSG00000136636	-	-	-	-
1_215740460_T/C	SCZ	CMC_PITT_052	C	regulatory_region_variant	non-coding	-	-	-	-	-	-
1_215740460_T/C	SCZ	CMC_PITT_052	C	TF_binding_site_variant	non-coding	-	-	-	-	-	-
1_216103003_C/T	Control	CMC_MSSM_055	T	intron_variant	non-coding	USH2A	ENSG00000042781	-	-	-	-
1_217087056_T/C	SCZ	CMC_MSSM_193	C	intron_variant	non-coding	ESRRG	ENSG00000196482	-	-	-	-
1_217087056_T/C	SCZ	CMC_MSSM_193	C	intron_variant,non_coding_transcript_variant	non-coding	ESRRG	ENSG00000196482	-	-	-	-
1_217087056_T/C	SCZ	CMC_MSSM_193	C	intron_variant,NMD_transcript_variant	non-coding	ESRRG	ENSG00000196482	-	-	-	-
1_217925463_G/A	SCZ	CMC_MSSM_366	A	intron_variant	non-coding	SPATA17	ENSG00000162814	-	-	-	-
1_217925463_G/A	SCZ	CMC_MSSM_366	A	intron_variant,NMD_transcript_variant	non-coding	SPATA17	ENSG00000162814	-	-	-	-
1_217925463_G/A	SCZ	CMC_MSSM_366	A	intron_variant,non_coding_transcript_variant	non-coding	SPATA17	ENSG00000162814	-	-	-	-
1_218279937_C/T	SCZ	CMC_MSSM_348	T	intergenic_variant	non-coding	-	-	-	-	-	-
1_218637875_C/T	SCZ	CMC_MSSM_346	T	intergenic_variant	non-coding	-	-	-	-	-	-
1_219814485_G/A	SCZ	CMC_MSSM_366	A	intergenic_variant	non-coding	-	-	-	-	-	-
1_219972050_T/C	SCZ	CMC_MSSM_363	C	intron_variant,non_coding_transcript_variant	non-coding	SLC30A10	ENSG00000196660	-	-	-	-
1_219972050_T/C	SCZ	CMC_MSSM_363	C	regulatory_region_variant	non-coding	-	-	-	-	-	-
1_220524780_G/A	Control	CMC_MSSM_099	A	intergenic_variant	non-coding	-	-	-	-	-	-
1_224950865_C/T	SCZ	CMC_MSSM_405	T	upstream_gene_variant	non-coding	RP11-449J1.1	ENSG00000225334	-	-	-	-
1_224950865_C/T	SCZ	CMC_MSSM_405	T	regulatory_region_variant	non-coding	-	-	-	-	-	-
1_224955996_G/C	SCZ	CMC_MSSM_222	C	intron_variant,non_coding_transcript_variant	non-coding	RP11-449J1.1	ENSG00000225334	-	-	-	-
1_225297589_C/A	SCZ	CMC_MSSM_224	A	intron_variant	non-coding	DNAH14	ENSG00000185842	-	-	-	-
1_226721138_G/T	Control	CMC_MSSM_179	T	regulatory_region_variant	non-coding	-	-	-	-	-	-
1_226721138_G/T	Control	CMC_MSSM_179	T	intergenic_variant	non-coding	-	-	-	-	-	-
1_227259101_A/C	SCZ	CMC_PITT_071	C	intron_variant	non-coding	CDC42BPA	ENSG00000143776	-	-	-	-
1_227259101_A/C	SCZ	CMC_PITT_071	C	intron_variant,non_coding_transcript_variant	non-coding	CDC42BPA	ENSG00000143776	-	-	-	-
1_228392450_C/T	SCZ	CMC_MSSM_362	T	upstream_gene_variant	non-coding	OBSCN	ENSG00000154358	-	-	-	-
1_228392450_C/T	SCZ	CMC_MSSM_362	T	intron_variant	non-coding	C1orf145	ENSG00000162913	-	-	-	-
1_228392450_C/T	SCZ	CMC_MSSM_362	T	3_prime_UTR_variant,NMD_transcript_variant	non-coding	C1orf145	ENSG00000162913	-	-	-	-
1_228392450_C/T	SCZ	CMC_MSSM_362	T	intron_variant,NMD_transcript_variant	non-coding	C1orf145	ENSG00000162913	-	-	-	-
1_229202022_G/A	SCZ	CMC_MSSM_213	A	intergenic_variant	non-coding	-	-	-	-	-	-
1_230513876_A/T	SCZ	CMC_MSSM_348	T	upstream_gene_variant	non-coding	PGBD5	ENSG00000177614	-	-	-	-
1_230513876_A/T	SCZ	CMC_MSSM_348	T	intron_variant	non-coding	PGBD5	ENSG00000177614	-	-	-	-
1_230513876_A/T	SCZ	CMC_MSSM_348	T	regulatory_region_variant	non-coding	-	-	-	-	-	-
1_230701892_G/A	Control	CMC_MSSM_055	A	intergenic_variant	non-coding	-	-	-	-	-	-
1_232581957_T/C	SCZ	CMC_MSSM_097	C	intron_variant	non-coding	SIPA1L2	ENSG00000116991	-	-	-	-
1_235072527_G/A	SCZ	CMC_PITT_004	A	intergenic_variant	non-coding	-	-	-	-	-	-
1_236453866_C/T	SCZ	CMC_PITT_007	T	upstream_gene_variant	non-coding	RP11-478H16.1	ENSG00000237922	-	-	-	-
1_236809970_T/A	SCZ	CMC_MSSM_193	A	intergenic_variant	non-coding	-	-	-	-	-	-
1_237673963_C/T	Control	CMC_MSSM_183	T	intron_variant	non-coding	RYR2	ENSG00000198626	-	-	-	-
1_237844728_C/T	Control	CMC_PITT_050	T	intron_variant	non-coding	RYR2	ENSG00000198626	-	-	-	-
1_237844728_C/T	Control	CMC_PITT_050	T	intron_variant,non_coding_transcript_variant	non-coding	RYR2	ENSG00000198626	-	-	-	-
1_239865509_A/G	SCZ	CMC_MSSM_097	G	intron_variant	non-coding	CHRM3	ENSG00000133019	-	-	-	-
1_239865509_A/G	SCZ	CMC_MSSM_097	G	downstream_gene_variant	non-coding	CHRM3-AS2	ENSG00000233355	-	-	-	-
1_239865509_A/G	SCZ	CMC_MSSM_097	G	intron_variant,non_coding_transcript_variant	non-coding	CHRM3	ENSG00000133019	-	-	-	-
1_241506117_C/T	SCZ	CMC_MSSM_222	T	intron_variant	non-coding	RGS7	ENSG00000182901	-	-	-	-
1_242265257_G/A	SCZ	CMC_MSSM_363	A	intron_variant,NMD_transcript_variant	non-coding	PLD5	ENSG00000180287	-	-	-	-
1_242265257_G/A	SCZ	CMC_MSSM_363	A	intron_variant	non-coding	PLD5	ENSG00000180287	-	-	-	-
1_243574081_C/T	SCZ	CMC_MSSM_265	T	intron_variant	non-coding	SDCCAG8	ENSG00000054282	-	-	-	-
1_243574081_C/T	SCZ	CMC_MSSM_265	T	intron_variant,non_coding_transcript_variant	non-coding	SDCCAG8	ENSG00000054282	-	-	-	-
1_243605010_A/G	SCZ	CMC_MSSM_339	G	intron_variant	non-coding	SDCCAG8	ENSG00000054282	-	-	-	-
1_243605010_A/G	SCZ	CMC_MSSM_339	G	intron_variant,non_coding_transcript_variant	non-coding	SDCCAG8	ENSG00000054282	-	-	-	-
1_243878230_C/T	SCZ	CMC_MSSM_211	T	intron_variant	non-coding	AKT3	ENSG00000117020	-	-	-	-
1_243878230_C/T	SCZ	CMC_MSSM_211	T	intron_variant,non_coding_transcript_variant	non-coding	RP11-370K11.1	ENSG00000232184	-	-	-	-
1_243878230_C/T	SCZ	CMC_MSSM_211	T	intron_variant,non_coding_transcript_variant	non-coding	AKT3	ENSG00000117020	-	-	-	-
1_244516299_A/G	SCZ	CMC_MSSM_343	G	intron_variant	non-coding	C1orf100	ENSG00000173728	-	-	-	-
1_244516299_A/G	SCZ	CMC_MSSM_343	G	intron_variant,non_coding_transcript_variant	non-coding	C1orf100	ENSG00000173728	-	-	-	-
1_244516299_A/G	SCZ	CMC_MSSM_343	G	regulatory_region_variant	non-coding	-	-	-	-	-	-
1_245461663_C/T	SCZ	CMC_MSSM_224	T	intron_variant	non-coding	KIF26B	ENSG00000162849	-	-	-	-
1_245539505_C/A	Control	CMC_MSSM_099	A	intron_variant	non-coding	KIF26B	ENSG00000162849	-	-	-	-
1_245539505_C/A	Control	CMC_MSSM_099	A	downstream_gene_variant	non-coding	KIF26B	ENSG00000162849	-	-	-	-
1_245856338_G/A	Control	CMC_MSSM_178	A	intron_variant	non-coding	KIF26B	ENSG00000162849	-	-	-	-
1_248134031_G/A	SCZ	CMC_MSSM_363	A	intron_variant	non-coding	OR2L13	ENSG00000196071	-	-	-	-
1_248134031_G/A	SCZ	CMC_MSSM_363	A	downstream_gene_variant	non-coding	OR2AK2	ENSG00000187080	-	-	-	-
1_248134031_G/A	SCZ	CMC_MSSM_363	A	upstream_gene_variant	non-coding	OR2L9P	ENSG00000237492	-	-	-	-
1_248685372_C/T	SCZ	CMC_MSSM_193	T	missense_variant	coding	OR2G6	ENSG00000188558	425	142	A/V	gCg/gTg
1_248836092_C/A	SCZ	CMC_MSSM_352	A	intergenic_variant	non-coding	-	-	-	-	-	-
1_249071461_C/G	SCZ	CMC_MSSM_405	G	upstream_gene_variant	non-coding	AL672296.1	ENSG00000229663	-	-	-	-
10_326018_C/T	SCZ	CMC_PITT_091	T	intron_variant	non-coding	DIP2C	ENSG00000151240	-	-	-	-
10_326018_C/T	SCZ	CMC_PITT_091	T	downstream_gene_variant	non-coding	RNA5SP298	ENSG00000201861	-	-	-	-
10_326018_C/T	SCZ	CMC_PITT_091	T	downstream_gene_variant	non-coding	AL603831.1	ENSG00000264248	-	-	-	-
10_708001_C/T	SCZ	CMC_MSSM_168	T	intron_variant	non-coding	DIP2C	ENSG00000151240	-	-	-	-
10_708001_C/T	SCZ	CMC_MSSM_168	T	missense_variant	coding	PRR26	ENSG00000180525	368	123	P/L	cCg/cTg
10_708001_C/T	SCZ	CMC_MSSM_168	T	upstream_gene_variant	non-coding	RP11-809C18.5	ENSG00000242357	-	-	-	-
10_1327681_C/T	SCZ	CMC_MSSM_415	T	intron_variant	non-coding	ADARB2	ENSG00000185736	-	-	-	-
10_1616523_G/A	SCZ	CMC_MSSM_321	A	intron_variant	non-coding	ADARB2	ENSG00000185736	-	-	-	-
10_1976420_G/A	Control	CMC_MSSM_100	A	intergenic_variant	non-coding	-	-	-	-	-	-
10_2040332_G/A	Control	CMC_PITT_082	A	intergenic_variant	non-coding	-	-	-	-	-	-
10_2733866_C/G	SCZ	CMC_MSSM_180	G	intergenic_variant	non-coding	-	-	-	-	-	-
10_2794895_C/T	SCZ	CMC_MSSM_327	T	intergenic_variant	non-coding	-	-	-	-	-	-
10_3765055_G/T	SCZ	CMC_PITT_072	T	intergenic_variant	non-coding	-	-	-	-	-	-
10_4426262_G/A	SCZ	CMC_MSSM_297	A	upstream_gene_variant	non-coding	LINC00703	ENSG00000224382	-	-	-	-
10_4426262_G/A	SCZ	CMC_MSSM_297	A	regulatory_region_variant	non-coding	-	-	-	-	-	-
10_4614526_G/A	SCZ	CMC_MSSM_224	A	intergenic_variant	non-coding	-	-	-	-	-	-
10_5132681_G/A	SCZ	CMC_MSSM_327	A	upstream_gene_variant	non-coding	AKR1C3	ENSG00000196139	-	-	-	-
10_5132681_G/A	SCZ	CMC_MSSM_327	A	intron_variant	non-coding	AKR1C3	ENSG00000196139	-	-	-	-
10_5132681_G/A	SCZ	CMC_MSSM_327	A	downstream_gene_variant	non-coding	U8	ENSG00000239142	-	-	-	-
10_5132681_G/A	SCZ	CMC_MSSM_327	A	intron_variant,non_coding_transcript_variant	non-coding	AKR1C3	ENSG00000196139	-	-	-	-
10_5132681_G/A	SCZ	CMC_MSSM_327	A	regulatory_region_variant	non-coding	-	-	-	-	-	-
10_6298811_C/T	SCZ	CMC_MSSM_211	T	intergenic_variant	non-coding	-	-	-	-	-	-
10_6643118_T/G	SCZ	CMC_MSSM_158	G	intergenic_variant	non-coding	-	-	-	-	-	-
10_9223379_C/T	SCZ	CMC_PITT_052	T	intergenic_variant	non-coding	-	-	-	-	-	-
10_10262941_A/G	SCZ	CMC_MSSM_305	G	intergenic_variant	non-coding	-	-	-	-	-	-
10_13060440_G/C	SCZ	CMC_MSSM_118	C	intron_variant	non-coding	CCDC3	ENSG00000151468	-	-	-	-
10_13060440_G/C	SCZ	CMC_MSSM_118	C	regulatory_region_variant	non-coding	-	-	-	-	-	-
10_13060442_G/C	SCZ	CMC_MSSM_118	C	intron_variant	non-coding	CCDC3	ENSG00000151468	-	-	-	-
10_13060442_G/C	SCZ	CMC_MSSM_118	C	regulatory_region_variant	non-coding	-	-	-	-	-	-
10_14897531_G/A	SCZ	CMC_PITT_052	A	intron_variant	non-coding	HSPA14	ENSG00000187522	-	-	-	-
10_14897531_G/A	SCZ	CMC_PITT_052	A	downstream_gene_variant	non-coding	HSPA14	ENSG00000187522	-	-	-	-
10_15756712_C/T	Control	CMC_PITT_082	T	intron_variant	non-coding	ITGA8	ENSG00000077943	-	-	-	-
10_16933377_G/A	SCZ	CMC_MSSM_327	A	intron_variant	non-coding	CUBN	ENSG00000107611	-	-	-	-
10_16933377_G/A	SCZ	CMC_MSSM_327	A	regulatory_region_variant	non-coding	-	-	-	-	-	-
10_16933377_G/A	SCZ	CMC_MSSM_327	A	TF_binding_site_variant	non-coding	-	-	-	-	-	-
10_18231774_C/A	SCZ	CMC_MSSM_366	A	intergenic_variant	non-coding	-	-	-	-	-	-
10_19189686_C/A	Control	CMC_PITT_113	A	intergenic_variant	non-coding	-	-	-	-	-	-
10_20211558_C/T	Control	CMC_MSSM_130	T	intron_variant	non-coding	PLXDC2	ENSG00000120594	-	-	-	-
10_20211558_C/T	Control	CMC_MSSM_130	T	regulatory_region_variant	non-coding	-	-	-	-	-	-
10_20230822_T/A	SCZ	CMC_MSSM_348	A	intron_variant	non-coding	PLXDC2	ENSG00000120594	-	-	-	-
10_20230822_T/A	SCZ	CMC_MSSM_348	A	regulatory_region_variant	non-coding	-	-	-	-	-	-
10_21325842_C/A	Control	CMC_MSSM_100	A	intron_variant	non-coding	NEBL	ENSG00000078114	-	-	-	-
10_21912624_G/A	SCZ	CMC_MSSM_339	A	intron_variant	non-coding	MLLT10	ENSG00000078403	-	-	-	-
10_21912624_G/A	SCZ	CMC_MSSM_339	A	downstream_gene_variant	non-coding	HNRNPRP1	ENSG00000223984	-	-	-	-
10_22837990_C/T	Control	CMC_PITT_082	T	intron_variant	non-coding	PIP4K2A	ENSG00000150867	-	-	-	-
10_24153246_G/A	SCZ	CMC_PITT_024	A	intron_variant	non-coding	KIAA1217	ENSG00000120549	-	-	-	-
10_24153246_G/A	SCZ	CMC_PITT_024	A	intron_variant,non_coding_transcript_variant	non-coding	KIAA1217	ENSG00000120549	-	-	-	-
10_24202765_T/G	SCZ	CMC_MSSM_213	G	intron_variant	non-coding	KIAA1217	ENSG00000120549	-	-	-	-
10_26812584_C/T	SCZ	CMC_MSSM_321	T	intron_variant	non-coding	APBB1IP	ENSG00000077420	-	-	-	-
10_27256722_C/T	Control	CMC_PITT_064	T	intergenic_variant	non-coding	-	-	-	-	-	-
10_29714384_G/A	Control	CMC_PITT_010	A	intron_variant,non_coding_transcript_variant	non-coding	PTCHD3P1	ENSG00000224597	-	-	-	-
10_29714384_G/A	Control	CMC_PITT_010	A	downstream_gene_variant	non-coding	PTCHD3P1	ENSG00000224597	-	-	-	-
10_31075794_T/G	SCZ	CMC_MSSM_305	G	intergenic_variant	non-coding	-	-	-	-	-	-
10_31875480_A/G	SCZ	CMC_MSSM_415	G	intergenic_variant	non-coding	-	-	-	-	-	-
10_31888111_C/T	Control	CMC_PITT_113	T	regulatory_region_variant	non-coding	-	-	-	-	-	-
10_31888111_C/T	Control	CMC_PITT_113	T	intergenic_variant	non-coding	-	-	-	-	-	-
10_32947272_G/T	Control	CMC_MSSM_109	T	intron_variant,NMD_transcript_variant	non-coding	C10ORF68	ENSG00000150076	-	-	-	-
10_32947272_G/T	Control	CMC_MSSM_109	T	intron_variant	non-coding	C10ORF68	ENSG00000150076	-	-	-	-
10_33474609_A/G	Control	CMC_MSSM_106	G	missense_variant	coding	NRP1	ENSG00000099250	2378	793	I/T	aTt/aCt
10_33474609_A/G	Control	CMC_MSSM_106	G	missense_variant	coding	NRP1	ENSG00000099250	1814	605	I/T	aTt/aCt
10_33474609_A/G	Control	CMC_MSSM_106	G	upstream_gene_variant	non-coding	NRP1	ENSG00000099250	-	-	-	-
10_33561059_G/T	Control	CMC_PITT_082	T	intron_variant	non-coding	NRP1	ENSG00000099250	-	-	-	-
10_34932404_C/T	Control	CMC_MSSM_406	T	intron_variant	non-coding	PARD3	ENSG00000148498	-	-	-	-
10_35469733_G/A	Control	CMC_MSSM_055	A	intron_variant	non-coding	CREM	ENSG00000095794	-	-	-	-
10_35469733_G/A	Control	CMC_MSSM_055	A	intron_variant,non_coding_transcript_variant	non-coding	CREM	ENSG00000095794	-	-	-	-
10_35469733_G/A	Control	CMC_MSSM_055	A	downstream_gene_variant	non-coding	CREM	ENSG00000095794	-	-	-	-
10_35469733_G/A	Control	CMC_MSSM_055	A	intron_variant,NMD_transcript_variant	non-coding	CREM	ENSG00000095794	-	-	-	-
10_35655011_T/C	SCZ	CMC_MSSM_142	C	intron_variant	non-coding	CCNY	ENSG00000108100	-	-	-	-
10_35655011_T/C	SCZ	CMC_MSSM_142	C	intron_variant,non_coding_transcript_variant	non-coding	CCNY	ENSG00000108100	-	-	-	-
10_36547059_G/T	SCZ	CMC_MSSM_224	T	intergenic_variant	non-coding	-	-	-	-	-	-
10_43794690_T/C	SCZ	CMC_MSSM_297	C	regulatory_region_variant	non-coding	-	-	-	-	-	-
10_43794690_T/C	SCZ	CMC_MSSM_297	C	intergenic_variant	non-coding	-	-	-	-	-	-
10_44993046_C/G	SCZ	CMC_MSSM_193	G	intergenic_variant	non-coding	-	-	-	-	-	-
10_50027689_T/G	SCZ	CMC_PITT_017	G	upstream_gene_variant	non-coding	WDFY4	ENSG00000128815	-	-	-	-
10_50027689_T/G	SCZ	CMC_PITT_017	G	intron_variant	non-coding	WDFY4	ENSG00000128815	-	-	-	-
10_52184446_C/T	SCZ	CMC_MSSM_327	T	intron_variant	non-coding	SGMS1	ENSG00000198964	-	-	-	-
10_52184446_C/T	SCZ	CMC_MSSM_327	T	intron_variant,non_coding_transcript_variant	non-coding	SGMS1	ENSG00000198964	-	-	-	-
10_52302193_G/A	SCZ	CMC_MSSM_363	A	intron_variant	non-coding	SGMS1	ENSG00000198964	-	-	-	-
10_52302193_G/A	SCZ	CMC_MSSM_363	A	intron_variant,non_coding_transcript_variant	non-coding	SGMS1	ENSG00000198964	-	-	-	-
10_52554008_C/A	Control	CMC_MSSM_106	A	intron_variant,non_coding_transcript_variant	non-coding	ASAH2B	ENSG00000204147	-	-	-	-
10_52827692_G/T	SCZ	CMC_MSSM_213	T	intron_variant,non_coding_transcript_variant	non-coding	RP11-96B5.3	ENSG00000223502	-	-	-	-
10_52827692_G/T	SCZ	CMC_MSSM_213	T	intron_variant	non-coding	PRKG1	ENSG00000185532	-	-	-	-
10_53954424_C/A	SCZ	CMC_MSSM_211	A	intron_variant	non-coding	PRKG1	ENSG00000185532	-	-	-	-
10_55331376_C/G	SCZ	CMC_MSSM_273	G	intergenic_variant	non-coding	-	-	-	-	-	-
10_56311543_C/T	SCZ	CMC_MSSM_363	T	intron_variant	non-coding	PCDH15	ENSG00000150275	-	-	-	-
10_56311543_C/T	SCZ	CMC_MSSM_363	T	intron_variant,NMD_transcript_variant	non-coding	PCDH15	ENSG00000150275	-	-	-	-
10_56311543_C/T	SCZ	CMC_MSSM_363	T	intron_variant,non_coding_transcript_variant	non-coding	RP11-257I14.1	ENSG00000234173	-	-	-	-
10_56311543_C/T	SCZ	CMC_MSSM_363	T	intron_variant,non_coding_transcript_variant	non-coding	PCDH15	ENSG00000150275	-	-	-	-
10_56663862_A/G	SCZ	CMC_MSSM_340	G	intron_variant	non-coding	PCDH15	ENSG00000150275	-	-	-	-
10_58332690_G/A	SCZ	CMC_MSSM_405	A	intergenic_variant	non-coding	-	-	-	-	-	-
10_58848951_T/G	SCZ	CMC_MSSM_168	G	intergenic_variant	non-coding	-	-	-	-	-	-
10_59089160_G/T	SCZ	CMC_MSSM_366	T	intergenic_variant	non-coding	-	-	-	-	-	-
10_59109577_A/G	Control	CMC_MSSM_069	G	intergenic_variant	non-coding	-	-	-	-	-	-
10_60952981_G/A	SCZ	CMC_MSSM_254	A	intron_variant	non-coding	PHYHIPL	ENSG00000165443	-	-	-	-
10_60952981_G/A	SCZ	CMC_MSSM_254	A	intron_variant,NMD_transcript_variant	non-coding	PHYHIPL	ENSG00000165443	-	-	-	-
10_63045123_G/T	SCZ	CMC_PITT_007	T	regulatory_region_variant	non-coding	-	-	-	-	-	-
10_63045123_G/T	SCZ	CMC_PITT_007	T	intergenic_variant	non-coding	-	-	-	-	-	-
10_65111696_T/C	SCZ	CMC_MSSM_224	C	intron_variant	non-coding	JMJD1C	ENSG00000171988	-	-	-	-
10_65111698_C/G	SCZ	CMC_MSSM_224	G	intron_variant	non-coding	JMJD1C	ENSG00000171988	-	-	-	-
10_65935011_A/G	SCZ	CMC_PITT_071	G	upstream_gene_variant	non-coding	DBF4P1	ENSG00000235489	-	-	-	-
10_65935011_A/G	SCZ	CMC_PITT_071	G	regulatory_region_variant	non-coding	-	-	-	-	-	-
10_66904680_A/G	SCZ	CMC_MSSM_352	G	intergenic_variant	non-coding	-	-	-	-	-	-
10_70202680_G/A	SCZ	CMC_MSSM_372	A	missense_variant	coding	DNA2	ENSG00000138346	1409	470	S/L	tCg/tTg
10_70202680_G/A	SCZ	CMC_MSSM_372	A	missense_variant	coding	DNA2	ENSG00000138346	1667	556	S/L	tCg/tTg
10_70202680_G/A	SCZ	CMC_MSSM_372	A	non_coding_transcript_exon_variant	non-coding	DNA2	ENSG00000138346	-	-	-	-
10_70504458_G/A	SCZ	CMC_MSSM_265	A	intron_variant	non-coding	CCAR1	ENSG00000060339	-	-	-	-
10_70504458_G/A	SCZ	CMC_MSSM_265	A	downstream_gene_variant	non-coding	CCAR1	ENSG00000060339	-	-	-	-
10_70504458_G/A	SCZ	CMC_MSSM_265	A	intron_variant,NMD_transcript_variant	non-coding	CCAR1	ENSG00000060339	-	-	-	-
10_71476625_C/T	Control	CMC_MSSM_100	T	regulatory_region_variant	non-coding	-	-	-	-	-	-
10_71476625_C/T	Control	CMC_MSSM_100	T	intergenic_variant	non-coding	-	-	-	-	-	-
10_71670331_T/G	SCZ	CMC_MSSM_224	G	intron_variant	non-coding	COL13A1	ENSG00000197467	-	-	-	-
10_71670331_T/G	SCZ	CMC_MSSM_224	G	intron_variant,NMD_transcript_variant	non-coding	COL13A1	ENSG00000197467	-	-	-	-
10_72060433_G/A	SCZ	CMC_MSSM_097	A	3_prime_UTR_variant	non-coding	LRRC20	ENSG00000172731	-	-	-	-
10_72060433_G/A	SCZ	CMC_MSSM_097	A	downstream_gene_variant	non-coding	LRRC20	ENSG00000172731	-	-	-	-
10_72114532_G/A	SCZ	CMC_MSSM_370	A	intron_variant	non-coding	LRRC20	ENSG00000172731	-	-	-	-
10_72765677_A/G	SCZ	CMC_MSSM_379	G	regulatory_region_variant	non-coding	-	-	-	-	-	-
10_72765677_A/G	SCZ	CMC_MSSM_379	G	intergenic_variant	non-coding	-	-	-	-	-	-
10_73024419_C/T	Control	CMC_PITT_098	T	intron_variant	non-coding	UNC5B	ENSG00000107731	-	-	-	-
10_73122236_C/T	SCZ	CMC_MSSM_366	T	synonymous_variant	coding	SLC29A3	ENSG00000198246	1299	433	A	gcC/gcT
10_73122236_C/T	SCZ	CMC_MSSM_366	T	non_coding_transcript_exon_variant	non-coding	SLC29A3	ENSG00000198246	-	-	-	-
10_73217074_T/C	SCZ	CMC_MSSM_222	C	intron_variant	non-coding	CDH23	ENSG00000107736	-	-	-	-
10_73225518_G/A	SCZ	CMC_MSSM_224	A	intron_variant	non-coding	CDH23	ENSG00000107736	-	-	-	-
10_73945943_G/C	SCZ	CMC_MSSM_199	C	intron_variant	non-coding	ASCC1	ENSG00000138303	-	-	-	-
10_73945943_G/C	SCZ	CMC_MSSM_199	C	upstream_gene_variant	non-coding	RP11-570G20.1	ENSG00000226701	-	-	-	-
10_73945943_G/C	SCZ	CMC_MSSM_199	C	intron_variant,NMD_transcript_variant	non-coding	ASCC1	ENSG00000138303	-	-	-	-
10_75357972_C/T	SCZ	CMC_MSSM_269	T	intron_variant	non-coding	USP54	ENSG00000166348	-	-	-	-
10_75357972_C/T	SCZ	CMC_MSSM_269	T	intron_variant,non_coding_transcript_variant	non-coding	USP54	ENSG00000166348	-	-	-	-
10_75762242_C/T	SCZ	CMC_MSSM_364	T	intron_variant	non-coding	VCL	ENSG00000035403	-	-	-	-
10_75762242_C/T	SCZ	CMC_MSSM_364	T	upstream_gene_variant	non-coding	RP11-417O11.5	ENSG00000225761	-	-	-	-
10_75762242_C/T	SCZ	CMC_MSSM_364	T	intron_variant,non_coding_transcript_variant	non-coding	VCL	ENSG00000035403	-	-	-	-
10_76308000_A/G	SCZ	CMC_PITT_004	G	intron_variant	non-coding	ADK	ENSG00000156110	-	-	-	-
10_76308000_A/G	SCZ	CMC_PITT_004	G	upstream_gene_variant	non-coding	Y_RNA	ENSG00000206756	-	-	-	-
10_76682125_G/A	SCZ	CMC_MSSM_352	A	intron_variant	non-coding	KAT6B	ENSG00000156650	-	-	-	-
10_77838793_C/A	SCZ	CMC_MSSM_224	A	intron_variant	non-coding	C10orf11	ENSG00000148655	-	-	-	-
10_77838793_C/A	SCZ	CMC_MSSM_224	A	intron_variant,non_coding_transcript_variant	non-coding	C10orf11	ENSG00000148655	-	-	-	-
10_79135268_A/C	SCZ	CMC_MSSM_343	C	intron_variant	non-coding	KCNMA1	ENSG00000156113	-	-	-	-
10_79135268_A/C	SCZ	CMC_MSSM_343	C	intron_variant,non_coding_transcript_variant	non-coding	RP11-619F23.2	ENSG00000225652	-	-	-	-
10_80391390_T/A	SCZ	CMC_MSSM_265	A	intron_variant,non_coding_transcript_variant	non-coding	LINC00856	ENSG00000230417	-	-	-	-
10_80391390_T/A	SCZ	CMC_MSSM_265	A	regulatory_region_variant	non-coding	-	-	-	-	-	-
10_80445160_A/G	SCZ	CMC_MSSM_168	G	intergenic_variant	non-coding	-	-	-	-	-	-
10_80572040_G/A	Control	CMC_PITT_113	A	intergenic_variant	non-coding	-	-	-	-	-	-
10_81319811_C/T	Control	CMC_MSSM_100	T	intron_variant	non-coding	SFTPA2	ENSG00000185303	-	-	-	-
10_81319811_C/T	Control	CMC_MSSM_100	T	5_prime_UTR_variant	non-coding	SFTPA2	ENSG00000185303	-	-	-	-
10_81319811_C/T	Control	CMC_MSSM_100	T	upstream_gene_variant	non-coding	SFTPA2	ENSG00000185303	-	-	-	-
10_81319811_C/T	Control	CMC_MSSM_100	T	regulatory_region_variant	non-coding	-	-	-	-	-	-
10_81758822_C/T	SCZ	CMC_MSSM_343	T	intergenic_variant	non-coding	-	-	-	-	-	-
10_81929099_C/T	SCZ	CMC_MSSM_362	T	missense_variant	coding	ANXA11	ENSG00000122359	187	63	G/R	Ggg/Agg
10_81929099_C/T	SCZ	CMC_MSSM_362	T	downstream_gene_variant	non-coding	ANXA11	ENSG00000122359	-	-	-	-
10_81929099_C/T	SCZ	CMC_MSSM_362	T	upstream_gene_variant	non-coding	ANXA11	ENSG00000122359	-	-	-	-
10_81929099_C/T	SCZ	CMC_MSSM_362	T	missense_variant	coding	ANXA11	ENSG00000122359	88	30	G/R	Ggg/Agg
10_81929099_C/T	SCZ	CMC_MSSM_362	T	regulatory_region_variant	non-coding	-	-	-	-	-	-
10_82443463_C/G	SCZ	CMC_MSSM_305	G	intergenic_variant	non-coding	-	-	-	-	-	-
10_84131736_A/G	Control	CMC_MSSM_178	G	intron_variant	non-coding	NRG3	ENSG00000185737	-	-	-	-
10_84131736_A/G	Control	CMC_MSSM_178	G	intron_variant,NMD_transcript_variant	non-coding	NRG3	ENSG00000185737	-	-	-	-
10_84131736_A/G	Control	CMC_MSSM_178	G	regulatory_region_variant	non-coding	-	-	-	-	-	-
10_84233064_T/C	Control	CMC_MSSM_175	C	intron_variant	non-coding	NRG3	ENSG00000185737	-	-	-	-
10_84233064_T/C	Control	CMC_MSSM_175	C	intron_variant,NMD_transcript_variant	non-coding	NRG3	ENSG00000185737	-	-	-	-
10_85600961_T/C	SCZ	CMC_MSSM_213	C	intergenic_variant	non-coding	-	-	-	-	-	-
10_87065721_C/T	SCZ	CMC_MSSM_343	T	intergenic_variant	non-coding	-	-	-	-	-	-
10_87413309_G/A	SCZ	CMC_MSSM_213	A	intron_variant	non-coding	GRID1	ENSG00000182771	-	-	-	-
10_87413309_G/A	SCZ	CMC_MSSM_213	A	intron_variant,NMD_transcript_variant	non-coding	GRID1	ENSG00000182771	-	-	-	-
10_87413309_G/A	SCZ	CMC_MSSM_213	A	upstream_gene_variant	non-coding	RN7SKP238	ENSG00000252292	-	-	-	-
10_87812230_C/T	Control	CMC_MSSM_406	T	intron_variant	non-coding	GRID1	ENSG00000182771	-	-	-	-
10_87812230_C/T	Control	CMC_MSSM_406	T	non_coding_transcript_exon_variant	non-coding	RNA5SP322	ENSG00000200487	-	-	-	-
10_87812230_C/T	Control	CMC_MSSM_406	T	intron_variant,NMD_transcript_variant	non-coding	GRID1	ENSG00000182771	-	-	-	-
10_88481277_G/A	Control	CMC_MSSM_055	A	intron_variant	non-coding	LDB3	ENSG00000122367	-	-	-	-
10_88481277_G/A	Control	CMC_MSSM_055	A	intron_variant,non_coding_transcript_variant	non-coding	LDB3	ENSG00000122367	-	-	-	-
10_89584344_G/C	SCZ	CMC_MSSM_162	C	intron_variant,non_coding_transcript_variant	non-coding	CFL1P1	ENSG00000223820	-	-	-	-
10_89584344_G/C	SCZ	CMC_MSSM_162	C	intron_variant,non_coding_transcript_variant	non-coding	ATAD1	ENSG00000138138	-	-	-	-
10_89622268_A/C	SCZ	CMC_MSSM_343	C	upstream_gene_variant	non-coding	PTEN	ENSG00000171862	-	-	-	-
10_89622268_A/C	SCZ	CMC_MSSM_343	C	5_prime_UTR_variant	non-coding	KLLN	ENSG00000227268	-	-	-	-
10_89622268_A/C	SCZ	CMC_MSSM_343	C	regulatory_region_variant	non-coding	-	-	-	-	-	-
10_89622268_A/C	SCZ	CMC_MSSM_343	C	TF_binding_site_variant	non-coding	-	-	-	-	-	-
10_90140821_C/T	Control	CMC_PITT_010	T	intron_variant	non-coding	RNLS	ENSG00000184719	-	-	-	-
10_90140821_C/T	Control	CMC_PITT_010	T	intron_variant,non_coding_transcript_variant	non-coding	RNLS	ENSG00000184719	-	-	-	-
10_91127190_A/C	Control	CMC_MSSM_069	C	intron_variant	non-coding	LIPA	ENSG00000107798	-	-	-	-
10_91127190_A/C	Control	CMC_MSSM_069	C	downstream_gene_variant	non-coding	IFIT6P	ENSG00000224289	-	-	-	-
10_91127190_A/C	Control	CMC_MSSM_069	C	regulatory_region_variant	non-coding	-	-	-	-	-	-
10_91884899_C/T	SCZ	CMC_MSSM_254	T	intergenic_variant	non-coding	-	-	-	-	-	-
10_93683462_A/C	SCZ	CMC_MSSM_297	C	upstream_gene_variant	non-coding	BTAF1	ENSG00000095564	-	-	-	-
10_93683462_A/C	SCZ	CMC_MSSM_297	C	regulatory_region_variant	non-coding	-	-	-	-	-	-
10_93683462_A/C	SCZ	CMC_MSSM_297	C	TF_binding_site_variant	non-coding	-	-	-	-	-	-
10_94718530_A/C	SCZ	CMC_MSSM_293	C	intron_variant	non-coding	EXOC6	ENSG00000138190	-	-	-	-
10_94718530_A/C	SCZ	CMC_MSSM_293	C	intron_variant,NMD_transcript_variant	non-coding	EXOC6	ENSG00000138190	-	-	-	-
10_96992553_C/T	SCZ	CMC_MSSM_363	T	downstream_gene_variant	non-coding	PDLIM1	ENSG00000107438	-	-	-	-
10_96992553_C/T	SCZ	CMC_MSSM_363	T	downstream_gene_variant	non-coding	C10orf129	ENSG00000173124	-	-	-	-
10_96992553_C/T	SCZ	CMC_MSSM_363	T	upstream_gene_variant	non-coding	RP11-310E22.4	ENSG00000234026	-	-	-	-
10_97859546_T/C	Control	CMC_MSSM_183	C	intergenic_variant	non-coding	-	-	-	-	-	-
10_98360266_C/T	Control	CMC_MSSM_178	T	intron_variant	non-coding	PIK3AP1	ENSG00000155629	-	-	-	-
10_98360266_C/T	Control	CMC_MSSM_178	T	intron_variant,non_coding_transcript_variant	non-coding	PIK3AP1	ENSG00000155629	-	-	-	-
10_98360266_C/T	Control	CMC_MSSM_178	T	downstream_gene_variant	non-coding	PIK3AP1	ENSG00000155629	-	-	-	-
10_98834259_G/A	SCZ	CMC_MSSM_295	A	intron_variant	non-coding	SLIT1	ENSG00000187122	-	-	-	-
10_98834259_G/A	SCZ	CMC_MSSM_295	A	intron_variant	non-coding	ARHGAP19-SLIT1	ENSG00000269891	-	-	-	-
10_98834259_G/A	SCZ	CMC_MSSM_295	A	intron_variant,non_coding_transcript_variant	non-coding	SLIT1	ENSG00000187122	-	-	-	-
10_98834259_G/A	SCZ	CMC_MSSM_295	A	regulatory_region_variant	non-coding	-	-	-	-	-	-
10_98928841_C/G	SCZ	CMC_MSSM_224	G	intron_variant	non-coding	SLIT1	ENSG00000187122	-	-	-	-
10_98928841_C/G	SCZ	CMC_MSSM_224	G	intron_variant	non-coding	ARHGAP19-SLIT1	ENSG00000269891	-	-	-	-
10_98928841_C/G	SCZ	CMC_MSSM_224	G	intron_variant,non_coding_transcript_variant	non-coding	SLIT1	ENSG00000187122	-	-	-	-
10_98928841_C/G	SCZ	CMC_MSSM_224	G	intron_variant,NMD_transcript_variant	non-coding	ARHGAP19-SLIT1	ENSG00000269891	-	-	-	-
10_99634911_A/T	SCZ	CMC_MSSM_224	T	intron_variant	non-coding	CRTAC1	ENSG00000095713	-	-	-	-
10_99634911_A/T	SCZ	CMC_MSSM_224	T	downstream_gene_variant	non-coding	CRTAC1	ENSG00000095713	-	-	-	-
10_99634911_A/T	SCZ	CMC_MSSM_224	T	downstream_gene_variant	non-coding	GOLGA7B	ENSG00000155265	-	-	-	-
10_99634911_A/T	SCZ	CMC_MSSM_224	T	downstream_gene_variant	non-coding	AL139239.1	ENSG00000265398	-	-	-	-
10_99634911_A/T	SCZ	CMC_MSSM_224	T	downstream_gene_variant	non-coding	GOLGA7B	ENSG00000269783	-	-	-	-
10_99833521_A/G	SCZ	CMC_MSSM_340	G	intergenic_variant	non-coding	-	-	-	-	-	-
10_102539919_C/A	Control	CMC_MSSM_100	A	intron_variant	non-coding	PAX2	ENSG00000075891	-	-	-	-
10_102539919_C/A	Control	CMC_MSSM_100	A	intron_variant,non_coding_transcript_variant	non-coding	PAX2	ENSG00000075891	-	-	-	-
10_102539919_C/A	Control	CMC_MSSM_100	A	intron_variant,NMD_transcript_variant	non-coding	PAX2	ENSG00000075891	-	-	-	-
10_103749550_G/A	SCZ	CMC_MSSM_097	A	intron_variant	non-coding	C10orf76	ENSG00000120029	-	-	-	-
10_103749550_G/A	SCZ	CMC_MSSM_097	A	downstream_gene_variant	non-coding	C10orf76	ENSG00000120029	-	-	-	-
10_104479395_G/A	Control	CMC_MSSM_055	A	intron_variant	non-coding	SFXN2	ENSG00000156398	-	-	-	-
10_104479395_G/A	Control	CMC_MSSM_055	A	intron_variant,NMD_transcript_variant	non-coding	SFXN2	ENSG00000156398	-	-	-	-
10_104479395_G/A	Control	CMC_MSSM_055	A	intron_variant,non_coding_transcript_variant	non-coding	SFXN2	ENSG00000156398	-	-	-	-
10_104479395_G/A	Control	CMC_MSSM_055	A	regulatory_region_variant	non-coding	-	-	-	-	-	-
10_104479395_G/A	Control	CMC_MSSM_055	A	TF_binding_site_variant	non-coding	-	-	-	-	-	-
10_105528629_A/G	Control	CMC_PITT_064	G	intron_variant	non-coding	SH3PXD2A	ENSG00000107957	-	-	-	-
10_106554886_G/A	SCZ	CMC_MSSM_364	A	intron_variant	non-coding	SORCS3	ENSG00000156395	-	-	-	-
10_107758847_G/A	SCZ	CMC_MSSM_097	A	intergenic_variant	non-coding	-	-	-	-	-	-
10_109399872_G/T	Control	CMC_MSSM_099	T	intergenic_variant	non-coding	-	-	-	-	-	-
10_110255059_A/C	SCZ	CMC_PITT_117	C	intergenic_variant	non-coding	-	-	-	-	-	-
10_111411474_G/A	SCZ	CMC_MSSM_180	A	intergenic_variant	non-coding	-	-	-	-	-	-
10_111852316_G/A	Control	CMC_MSSM_099	A	intron_variant	non-coding	ADD3	ENSG00000148700	-	-	-	-
10_111852316_G/A	Control	CMC_MSSM_099	A	intron_variant,non_coding_transcript_variant	non-coding	ADD3	ENSG00000148700	-	-	-	-
10_112863874_G/A	SCZ	CMC_MSSM_321	A	upstream_gene_variant	non-coding	RP11-479A21.1	ENSG00000213247	-	-	-	-
10_112863874_G/A	SCZ	CMC_MSSM_321	A	regulatory_region_variant	non-coding	-	-	-	-	-	-
10_112871674_C/T	SCZ	CMC_MSSM_370	T	intergenic_variant	non-coding	-	-	-	-	-	-
10_113655731_C/A	SCZ	CMC_MSSM_224	A	intergenic_variant	non-coding	-	-	-	-	-	-
10_114142118_T/C	SCZ	CMC_PITT_091	C	intron_variant	non-coding	ACSL5	ENSG00000197142	-	-	-	-
10_114142118_T/C	SCZ	CMC_PITT_091	C	intron_variant,non_coding_transcript_variant	non-coding	ACSL5	ENSG00000197142	-	-	-	-
10_114158887_G/A	SCZ	CMC_PITT_007	A	intron_variant	non-coding	ACSL5	ENSG00000197142	-	-	-	-
10_114158887_G/A	SCZ	CMC_PITT_007	A	intron_variant,non_coding_transcript_variant	non-coding	ACSL5	ENSG00000197142	-	-	-	-
10_115112992_C/T	SCZ	CMC_MSSM_224	T	upstream_gene_variant	non-coding	RNU7-165P	ENSG00000238380	-	-	-	-
10_116149836_T/G	SCZ	CMC_MSSM_213	G	intron_variant	non-coding	AFAP1L2	ENSG00000169129	-	-	-	-
10_116149836_T/G	SCZ	CMC_MSSM_213	G	intron_variant,non_coding_transcript_variant	non-coding	AFAP1L2	ENSG00000169129	-	-	-	-
10_116149836_T/G	SCZ	CMC_MSSM_213	G	regulatory_region_variant	non-coding	-	-	-	-	-	-
10_117173319_T/C	SCZ	CMC_MSSM_366	C	intron_variant	non-coding	ATRNL1	ENSG00000107518	-	-	-	-
10_117173319_T/C	SCZ	CMC_MSSM_366	C	intron_variant,non_coding_transcript_variant	non-coding	ATRNL1	ENSG00000107518	-	-	-	-
10_118184625_G/A	SCZ	CMC_MSSM_265	A	upstream_gene_variant	non-coding	PNLIPRP3	ENSG00000203837	-	-	-	-
10_119175966_C/A	SCZ	CMC_PITT_017	A	regulatory_region_variant	non-coding	-	-	-	-	-	-
10_119175966_C/A	SCZ	CMC_PITT_017	A	intergenic_variant	non-coding	-	-	-	-	-	-
10_120677271_C/A	Control	CMC_MSSM_179	A	intergenic_variant	non-coding	-	-	-	-	-	-
10_121032929_C/T	SCZ	CMC_PITT_052	T	intron_variant	non-coding	GRK5	ENSG00000198873	-	-	-	-
10_121736003_C/T	Control	CMC_PITT_036	T	regulatory_region_variant	non-coding	-	-	-	-	-	-
10_121736003_C/T	Control	CMC_PITT_036	T	intergenic_variant	non-coding	-	-	-	-	-	-
10_125449084_A/T	SCZ	CMC_MSSM_304	T	3_prime_UTR_variant	non-coding	GPR26	ENSG00000154478	-	-	-	-
10_125623640_G/A	Control	CMC_MSSM_099	A	intron_variant	non-coding	CPXM2	ENSG00000121898	-	-	-	-
10_125623640_G/A	Control	CMC_MSSM_099	A	intron_variant,non_coding_transcript_variant	non-coding	CPXM2	ENSG00000121898	-	-	-	-
10_126215409_T/G	SCZ	CMC_MSSM_213	G	intron_variant	non-coding	LHPP	ENSG00000107902	-	-	-	-
10_126215409_T/G	SCZ	CMC_MSSM_213	G	regulatory_region_variant	non-coding	-	-	-	-	-	-
10_126238172_C/A	Control	CMC_MSSM_106	A	intron_variant	non-coding	LHPP	ENSG00000107902	-	-	-	-
10_126238172_C/A	Control	CMC_MSSM_106	A	intron_variant,non_coding_transcript_variant	non-coding	LHPP	ENSG00000107902	-	-	-	-
10_126238172_C/A	Control	CMC_MSSM_106	A	regulatory_region_variant	non-coding	-	-	-	-	-	-
10_127866465_G/C	SCZ	CMC_MSSM_362	C	intron_variant	non-coding	ADAM12	ENSG00000148848	-	-	-	-
10_128204821_G/A	SCZ	CMC_MSSM_405	A	intron_variant	non-coding	C10orf90	ENSG00000154493	-	-	-	-
10_128204821_G/A	SCZ	CMC_MSSM_405	A	intron_variant,non_coding_transcript_variant	non-coding	C10orf90	ENSG00000154493	-	-	-	-
10_128204821_G/A	SCZ	CMC_MSSM_405	A	intron_variant,NMD_transcript_variant	non-coding	C10orf90	ENSG00000154493	-	-	-	-
10_128256792_G/A	SCZ	CMC_PITT_020	A	intron_variant	non-coding	C10orf90	ENSG00000154493	-	-	-	-
10_130736212_T/G	Control	CMC_MSSM_183	G	intergenic_variant	non-coding	-	-	-	-	-	-
10_131653673_C/T	Control	CMC_MSSM_175	T	intron_variant	non-coding	EBF3	ENSG00000108001	-	-	-	-
10_131861703_C/A	SCZ	CMC_MSSM_273	A	downstream_gene_variant	non-coding	LINC00959	ENSG00000237489	-	-	-	-
10_131981992_G/A	SCZ	CMC_MSSM_372	A	downstream_gene_variant	non-coding	GLRX3	ENSG00000108010	-	-	-	-
10_131981992_G/A	SCZ	CMC_MSSM_372	A	intron_variant,NMD_transcript_variant	non-coding	GLRX3	ENSG00000108010	-	-	-	-
10_132768540_G/A	Control	CMC_PITT_050	A	intergenic_variant	non-coding	-	-	-	-	-	-
10_133053991_G/A	SCZ	CMC_MSSM_366	A	intron_variant	non-coding	TCERG1L	ENSG00000176769	-	-	-	-
10_133053991_G/A	SCZ	CMC_MSSM_366	A	intron_variant,non_coding_transcript_variant	non-coding	TCERG1L	ENSG00000176769	-	-	-	-
10_133432179_T/A	SCZ	CMC_MSSM_273	A	intergenic_variant	non-coding	-	-	-	-	-	-
10_134390962_C/T	Control	CMC_MSSM_406	T	intron_variant	non-coding	INPP5A	ENSG00000068383	-	-	-	-
10_134457868_T/G	SCZ	CMC_MSSM_343	G	intron_variant	non-coding	INPP5A	ENSG00000068383	-	-	-	-
10_134457868_T/G	SCZ	CMC_MSSM_343	G	regulatory_region_variant	non-coding	-	-	-	-	-	-
10_134654690_G/A	Control	CMC_MSSM_183	A	intron_variant	non-coding	TTC40	ENSG00000171811	-	-	-	-
10_134654690_G/A	Control	CMC_MSSM_183	A	upstream_gene_variant	non-coding	TTC40	ENSG00000171811	-	-	-	-
10_135114034_T/C	Control	CMC_MSSM_369	C	intron_variant	non-coding	TUBGCP2	ENSG00000130640	-	-	-	-
10_135114034_T/C	Control	CMC_MSSM_369	C	upstream_gene_variant	non-coding	RP11-122K13.12	ENSG00000235245	-	-	-	-
10_135114034_T/C	Control	CMC_MSSM_369	C	intron_variant,non_coding_transcript_variant	non-coding	TUBGCP2	ENSG00000130640	-	-	-	-
10_135114034_T/C	Control	CMC_MSSM_369	C	downstream_gene_variant	non-coding	TUBGCP2	ENSG00000130640	-	-	-	-
10_135114034_T/C	Control	CMC_MSSM_369	C	intron_variant,NMD_transcript_variant	non-coding	TUBGCP2	ENSG00000130640	-	-	-	-
10_135114034_T/C	Control	CMC_MSSM_369	C	synonymous_variant,NMD_transcript_variant	coding	TUBGCP2	ENSG00000130640	168	56	A	gcA/gcG
11_365286_A/C	SCZ	CMC_MSSM_254	C	upstream_gene_variant	non-coding	B4GALNT4	ENSG00000182272	-	-	-	-
11_1075637_C/T	SCZ	CMC_MSSM_224	T	splice_polypyrimidine_tract_variant,intron_variant	non-coding	MUC2	ENSG00000198788	-	-	-	-
11_1867498_T/G	SCZ	CMC_MSSM_340	G	downstream_gene_variant	non-coding	TNNI2	ENSG00000130598	-	-	-	-
11_2235867_G/C	SCZ	CMC_MSSM_211	C	intergenic_variant	non-coding	-	-	-	-	-	-
11_2340098_C/T	SCZ	CMC_MSSM_405	T	downstream_gene_variant	non-coding	TSPAN32	ENSG00000064201	-	-	-	-
11_2340098_C/T	SCZ	CMC_MSSM_405	T	upstream_gene_variant	non-coding	RNU6-878P	ENSG00000207308	-	-	-	-
11_3116838_C/A	Control	CMC_PITT_064	A	intron_variant	non-coding	OSBPL5	ENSG00000021762	-	-	-	-
11_3116838_C/A	Control	CMC_PITT_064	A	intron_variant,NMD_transcript_variant	non-coding	OSBPL5	ENSG00000021762	-	-	-	-
11_3116838_C/A	Control	CMC_PITT_064	A	upstream_gene_variant	non-coding	OSBPL5	ENSG00000021762	-	-	-	-
11_3116838_C/A	Control	CMC_PITT_064	A	intron_variant,non_coding_transcript_variant	non-coding	OSBPL5	ENSG00000021762	-	-	-	-
11_3116838_C/A	Control	CMC_PITT_064	A	regulatory_region_variant	non-coding	-	-	-	-	-	-
11_3243059_C/T	Control	CMC_MSSM_055	T	upstream_gene_variant	non-coding	MRGPRG	ENSG00000182170	-	-	-	-
11_3243059_C/T	Control	CMC_MSSM_055	T	upstream_gene_variant	non-coding	AC109309.4	ENSG00000224513	-	-	-	-
11_3243059_C/T	Control	CMC_MSSM_055	T	non_coding_transcript_exon_variant	non-coding	MRGPRG-AS1	ENSG00000236301	-	-	-	-
11_3243059_C/T	Control	CMC_MSSM_055	T	downstream_gene_variant	non-coding	MRGPRG-AS1	ENSG00000236301	-	-	-	-
11_4409853_G/T	SCZ	CMC_MSSM_340	T	intron_variant	non-coding	TRIM21	ENSG00000132109	-	-	-	-
11_4409853_G/T	SCZ	CMC_MSSM_340	T	upstream_gene_variant	non-coding	TRIM21	ENSG00000132109	-	-	-	-
11_4476130_G/A	SCZ	CMC_MSSM_362	A	downstream_gene_variant	non-coding	OR52K2	ENSG00000181963	-	-	-	-
11_4677119_C/T	SCZ	CMC_PITT_052	T	downstream_gene_variant	non-coding	OR51A9P	ENSG00000180723	-	-	-	-
11_4677119_C/T	SCZ	CMC_PITT_052	T	downstream_gene_variant	non-coding	OR51E1	ENSG00000180785	-	-	-	-
11_5702815_C/T	SCZ	CMC_MSSM_379	T	intron_variant	non-coding	TRIM5	ENSG00000132256	-	-	-	-
11_5702815_C/T	SCZ	CMC_MSSM_379	T	upstream_gene_variant	non-coding	TRIM5	ENSG00000132256	-	-	-	-
11_6349281_A/G	Control	CMC_MSSM_130	G	regulatory_region_variant	non-coding	-	-	-	-	-	-
11_6349281_A/G	Control	CMC_MSSM_130	G	intergenic_variant	non-coding	-	-	-	-	-	-
11_6794630_C/T	SCZ	CMC_MSSM_327	T	upstream_gene_variant	non-coding	OR2AG2	ENSG00000188124	-	-	-	-
11_7326377_G/A	Control	CMC_MSSM_369	A	intron_variant	non-coding	SYT9	ENSG00000170743	-	-	-	-
11_7326377_G/A	Control	CMC_MSSM_369	A	intron_variant,NMD_transcript_variant	non-coding	SYT9	ENSG00000170743	-	-	-	-
11_7921461_T/A	SCZ	CMC_MSSM_224	A	intron_variant,non_coding_transcript_variant	non-coding	RP11-494M8.4	ENSG00000254951	-	-	-	-
11_7921461_T/A	SCZ	CMC_MSSM_224	A	regulatory_region_variant	non-coding	-	-	-	-	-	-
11_8349905_C/T	SCZ	CMC_MSSM_405	T	regulatory_region_variant	non-coding	-	-	-	-	-	-
11_8349905_C/T	SCZ	CMC_MSSM_405	T	intergenic_variant	non-coding	-	-	-	-	-	-
11_9025360_G/C	Control	CMC_MSSM_227	C	synonymous_variant	coding	NRIP3	ENSG00000175352	123	41	A	gcC/gcG
11_9025360_G/C	Control	CMC_MSSM_227	C	upstream_gene_variant	non-coding	RP11-467K18.2	ENSG00000253973	-	-	-	-
11_9025360_G/C	Control	CMC_MSSM_227	C	regulatory_region_variant	non-coding	-	-	-	-	-	-
11_9176379_T/A	SCZ	CMC_MSSM_222	A	intron_variant	non-coding	DENND5A	ENSG00000184014	-	-	-	-
11_9176379_T/A	SCZ	CMC_MSSM_222	A	upstream_gene_variant	non-coding	DENND5A	ENSG00000184014	-	-	-	-
11_9176379_T/A	SCZ	CMC_MSSM_222	A	intron_variant,NMD_transcript_variant	non-coding	DENND5A	ENSG00000184014	-	-	-	-
11_9412960_A/T	SCZ	CMC_MSSM_339	T	intron_variant	non-coding	IPO7	ENSG00000205339	-	-	-	-
11_9412960_A/T	SCZ	CMC_MSSM_339	T	intron_variant,NMD_transcript_variant	non-coding	IPO7	ENSG00000205339	-	-	-	-
11_11882218_C/G	SCZ	CMC_MSSM_161	G	intron_variant	non-coding	USP47	ENSG00000170242	-	-	-	-
11_11882218_C/G	SCZ	CMC_MSSM_161	G	intron_variant,non_coding_transcript_variant	non-coding	USP47	ENSG00000170242	-	-	-	-
11_11882218_C/G	SCZ	CMC_MSSM_161	G	upstream_gene_variant	non-coding	CTD-2381F24.1	ENSG00000255492	-	-	-	-
11_12010128_T/C	SCZ	CMC_MSSM_352	C	intron_variant	non-coding	DKK3	ENSG00000050165	-	-	-	-
11_12010128_T/C	SCZ	CMC_MSSM_352	C	intron_variant,non_coding_transcript_variant	non-coding	DKK3	ENSG00000050165	-	-	-	-
11_12010128_T/C	SCZ	CMC_MSSM_352	C	regulatory_region_variant	non-coding	-	-	-	-	-	-
11_14661601_G/A	SCZ	CMC_MSSM_254	A	upstream_gene_variant	non-coding	PDE3B	ENSG00000152270	-	-	-	-
11_14661601_G/A	SCZ	CMC_MSSM_254	A	intron_variant	non-coding	PSMA1	ENSG00000129084	-	-	-	-
11_14661601_G/A	SCZ	CMC_MSSM_254	A	intron_variant,non_coding_transcript_variant	non-coding	PSMA1	ENSG00000129084	-	-	-	-
11_15733443_C/A	SCZ	CMC_MSSM_321	A	intron_variant,non_coding_transcript_variant	non-coding	RP11-396O20.2	ENSG00000254645	-	-	-	-
11_15733443_C/A	SCZ	CMC_MSSM_321	A	regulatory_region_variant	non-coding	-	-	-	-	-	-
11_16657026_G/T	SCZ	CMC_PITT_020	T	intron_variant,non_coding_transcript_variant	non-coding	SOX6	ENSG00000110693	-	-	-	-
11_16657026_G/T	SCZ	CMC_PITT_020	T	intron_variant,non_coding_transcript_variant	non-coding	C11orf58	ENSG00000110696	-	-	-	-
11_16657026_G/T	SCZ	CMC_PITT_020	T	intron_variant,NMD_transcript_variant	non-coding	SOX6	ENSG00000110693	-	-	-	-
11_17205751_A/G	Control	CMC_MSSM_179	G	intron_variant,non_coding_transcript_variant	non-coding	PIK3C2A	ENSG00000011405	-	-	-	-
11_17205751_A/G	Control	CMC_MSSM_179	G	intron_variant	non-coding	PIK3C2A	ENSG00000011405	-	-	-	-
11_17205751_A/G	Control	CMC_MSSM_179	G	intron_variant,NMD_transcript_variant	non-coding	PIK3C2A	ENSG00000011405	-	-	-	-
11_17291732_A/G	Control	CMC_PITT_050	G	intron_variant	non-coding	NUCB2	ENSG00000070081	-	-	-	-
11_17291732_A/G	Control	CMC_PITT_050	G	intron_variant,NMD_transcript_variant	non-coding	NUCB2	ENSG00000070081	-	-	-	-
11_18656210_A/C	SCZ	CMC_MSSM_340	C	upstream_gene_variant	non-coding	SPTY2D1	ENSG00000179119	-	-	-	-
11_18656210_A/C	SCZ	CMC_MSSM_340	C	intron_variant,non_coding_transcript_variant	non-coding	SPTY2D1	ENSG00000179119	-	-	-	-
11_18656210_A/C	SCZ	CMC_MSSM_340	C	regulatory_region_variant	non-coding	-	-	-	-	-	-
11_18656210_A/C	SCZ	CMC_MSSM_340	C	TF_binding_site_variant	non-coding	-	-	-	-	-	-
11_19782189_C/A	SCZ	CMC_MSSM_343	A	intron_variant	non-coding	NAV2	ENSG00000166833	-	-	-	-
11_19782189_C/A	SCZ	CMC_MSSM_343	A	upstream_gene_variant	non-coding	MIR4694	ENSG00000264309	-	-	-	-
11_19889476_G/A	SCZ	CMC_MSSM_339	A	intron_variant	non-coding	NAV2	ENSG00000166833	-	-	-	-
11_19889476_G/A	SCZ	CMC_MSSM_339	A	intron_variant,non_coding_transcript_variant	non-coding	NAV2	ENSG00000166833	-	-	-	-
11_19889476_G/A	SCZ	CMC_MSSM_339	A	regulatory_region_variant	non-coding	-	-	-	-	-	-
11_21117727_C/T	SCZ	CMC_MSSM_379	T	intron_variant	non-coding	NELL1	ENSG00000165973	-	-	-	-
11_21117727_C/T	SCZ	CMC_MSSM_379	T	intron_variant,non_coding_transcript_variant	non-coding	NELL1	ENSG00000165973	-	-	-	-
11_21151748_A/G	SCZ	CMC_PITT_020	G	intron_variant	non-coding	NELL1	ENSG00000165973	-	-	-	-
11_21151748_A/G	SCZ	CMC_PITT_020	G	intron_variant,non_coding_transcript_variant	non-coding	NELL1	ENSG00000165973	-	-	-	-
11_22084967_G/A	SCZ	CMC_MSSM_291	A	intergenic_variant	non-coding	-	-	-	-	-	-
11_24758340_C/A	SCZ	CMC_MSSM_405	A	intron_variant	non-coding	LUZP2	ENSG00000187398	-	-	-	-
11_24758340_C/A	SCZ	CMC_MSSM_405	A	intron_variant,non_coding_transcript_variant	non-coding	LUZP2	ENSG00000187398	-	-	-	-
11_24963838_C/T	SCZ	CMC_MSSM_343	T	intron_variant	non-coding	LUZP2	ENSG00000187398	-	-	-	-
11_27852915_G/A	Control	CMC_MSSM_406	A	intron_variant,non_coding_transcript_variant	non-coding	RP11-587D21.4	ENSG00000255496	-	-	-	-
11_27919806_G/A	SCZ	CMC_MSSM_405	A	regulatory_region_variant	non-coding	-	-	-	-	-	-
11_27919806_G/A	SCZ	CMC_MSSM_405	A	intergenic_variant	non-coding	-	-	-	-	-	-
11_29131962_G/T	Control	CMC_PITT_050	T	intergenic_variant	non-coding	-	-	-	-	-	-
11_29169116_G/A	SCZ	CMC_MSSM_405	A	intergenic_variant	non-coding	-	-	-	-	-	-
11_29172466_T/C	SCZ	CMC_MSSM_379	C	intergenic_variant	non-coding	-	-	-	-	-	-
11_29651235_G/A	SCZ	CMC_MSSM_362	A	intron_variant,non_coding_transcript_variant	non-coding	RP5-1027O15.1	ENSG00000255117	-	-	-	-
11_31203511_A/G	SCZ	CMC_MSSM_321	G	intron_variant,NMD_transcript_variant	non-coding	DCDC1	ENSG00000170959	-	-	-	-
11_31203511_A/G	SCZ	CMC_MSSM_321	G	intron_variant,non_coding_transcript_variant	non-coding	DCDC1	ENSG00000170959	-	-	-	-
11_31203511_A/G	SCZ	CMC_MSSM_321	G	intron_variant	non-coding	DCDC1	ENSG00000170959	-	-	-	-
11_31650093_C/T	SCZ	CMC_MSSM_405	T	intron_variant	non-coding	ELP4	ENSG00000109911	-	-	-	-
11_31650093_C/T	SCZ	CMC_MSSM_405	T	intron_variant,NMD_transcript_variant	non-coding	ELP4	ENSG00000109911	-	-	-	-
11_32928737_A/C	Control	CMC_PITT_098	C	intron_variant	non-coding	QSER1	ENSG00000060749	-	-	-	-
11_32928737_A/C	Control	CMC_PITT_098	C	intron_variant,non_coding_transcript_variant	non-coding	QSER1	ENSG00000060749	-	-	-	-
11_35376812_G/A	SCZ	CMC_MSSM_097	A	intron_variant	non-coding	SLC1A2	ENSG00000110436	-	-	-	-
11_35376812_G/A	SCZ	CMC_MSSM_097	A	regulatory_region_variant	non-coding	-	-	-	-	-	-
11_36836472_A/G	Control	CMC_PITT_036	G	intergenic_variant	non-coding	-	-	-	-	-	-
11_37739709_C/A	SCZ	CMC_MSSM_348	A	intergenic_variant	non-coding	-	-	-	-	-	-
11_38517552_T/G	SCZ	CMC_MSSM_327	G	upstream_gene_variant	non-coding	RP11-63D14.1	ENSG00000255477	-	-	-	-
11_38569225_A/T	SCZ	CMC_MSSM_265	T	intergenic_variant	non-coding	-	-	-	-	-	-
11_38883423_C/A	Control	CMC_PITT_050	A	intergenic_variant	non-coding	-	-	-	-	-	-
11_40304911_A/G	SCZ	CMC_MSSM_373	G	intron_variant	non-coding	LRRC4C	ENSG00000148948	-	-	-	-
11_40862899_C/T	Control	CMC_MSSM_178	T	intron_variant	non-coding	LRRC4C	ENSG00000148948	-	-	-	-
11_40862899_C/T	Control	CMC_MSSM_178	T	intron_variant,non_coding_transcript_variant	non-coding	LRRC4C	ENSG00000148948	-	-	-	-
11_40862899_C/T	Control	CMC_MSSM_178	T	regulatory_region_variant	non-coding	-	-	-	-	-	-
11_44397165_G/A	SCZ	CMC_MSSM_097	A	intergenic_variant	non-coding	-	-	-	-	-	-
11_44786174_G/A	SCZ	CMC_MSSM_405	A	intron_variant	non-coding	TSPAN18	ENSG00000157570	-	-	-	-
11_45341284_G/A	SCZ	CMC_MSSM_269	A	intergenic_variant	non-coding	-	-	-	-	-	-
11_46078013_T/G	SCZ	CMC_MSSM_158	G	intron_variant	non-coding	PHF21A	ENSG00000135365	-	-	-	-
11_46078013_T/G	SCZ	CMC_MSSM_158	G	intron_variant,NMD_transcript_variant	non-coding	PHF21A	ENSG00000135365	-	-	-	-
11_46078013_T/G	SCZ	CMC_MSSM_158	G	regulatory_region_variant	non-coding	-	-	-	-	-	-
11_46281534_G/C	SCZ	CMC_MSSM_162	C	intron_variant,non_coding_transcript_variant	non-coding	CTD-2589M5.4	ENSG00000255007	-	-	-	-
11_47346633_C/T	SCZ	CMC_MSSM_097	T	intron_variant	non-coding	MADD	ENSG00000110514	-	-	-	-
11_47346633_C/T	SCZ	CMC_MSSM_097	T	downstream_gene_variant	non-coding	MADD	ENSG00000110514	-	-	-	-
11_47346633_C/T	SCZ	CMC_MSSM_097	T	intron_variant,non_coding_transcript_variant	non-coding	MADD	ENSG00000110514	-	-	-	-
11_47346633_C/T	SCZ	CMC_MSSM_097	T	upstream_gene_variant	non-coding	MADD	ENSG00000110514	-	-	-	-
11_48146787_T/C	SCZ	CMC_MSSM_327	C	intron_variant	non-coding	PTPRJ	ENSG00000149177	-	-	-	-
11_48146787_T/C	SCZ	CMC_MSSM_327	C	downstream_gene_variant	non-coding	PTPRJ	ENSG00000149177	-	-	-	-
11_50390789_A/G	SCZ	CMC_PITT_052	G	intergenic_variant	non-coding	-	-	-	-	-	-
11_51242760_A/C	SCZ	CMC_MSSM_254	C	intergenic_variant	non-coding	-	-	-	-	-	-
11_55811737_G/T	SCZ	CMC_MSSM_305	T	intergenic_variant	non-coding	-	-	-	-	-	-
11_55814644_G/C	SCZ	CMC_MSSM_373	C	intergenic_variant	non-coding	-	-	-	-	-	-
11_55943536_C/T	SCZ	CMC_PITT_117	T	upstream_gene_variant	non-coding	OR5J2	ENSG00000174957	-	-	-	-
11_55946097_T/C	SCZ	CMC_MSSM_373	C	downstream_gene_variant	non-coding	OR5J2	ENSG00000174957	-	-	-	-
11_55961430_T/C	Control	CMC_PITT_082	C	upstream_gene_variant	non-coding	OR8V1P	ENSG00000230213	-	-	-	-
11_58578861_A/G	SCZ	CMC_MSSM_224	G	intergenic_variant	non-coding	-	-	-	-	-	-
11_58901161_T/G	SCZ	CMC_PITT_007	G	intron_variant,non_coding_transcript_variant	non-coding	AP001258.4	ENSG00000245571	-	-	-	-
11_58901161_T/G	SCZ	CMC_PITT_007	G	downstream_gene_variant	non-coding	AP001258.4	ENSG00000245571	-	-	-	-
11_58982562_G/A	SCZ	CMC_MSSM_321	A	upstream_gene_variant	non-coding	MPEG1	ENSG00000197629	-	-	-	-
11_58982562_G/A	SCZ	CMC_MSSM_321	A	upstream_gene_variant	non-coding	RN7SL42P	ENSG00000263999	-	-	-	-
11_60886063_G/A	SCZ	CMC_MSSM_224	A	intron_variant	non-coding	CD5	ENSG00000110448	-	-	-	-
11_60886063_G/A	SCZ	CMC_MSSM_224	A	regulatory_region_variant	non-coding	-	-	-	-	-	-
11_61313365_A/C	SCZ	CMC_MSSM_297	C	intron_variant	non-coding	SYT7	ENSG00000011347	-	-	-	-
11_61313365_A/C	SCZ	CMC_MSSM_297	C	intron_variant,NMD_transcript_variant	non-coding	SYT7	ENSG00000011347	-	-	-	-
11_61313365_A/C	SCZ	CMC_MSSM_297	C	upstream_gene_variant	non-coding	RP11-794G24.1	ENSG00000256443	-	-	-	-
11_61313365_A/C	SCZ	CMC_MSSM_297	C	regulatory_region_variant	non-coding	-	-	-	-	-	-
11_61379253_C/T	SCZ	CMC_MSSM_363	T	upstream_gene_variant	non-coding	RPLP0P2	ENSG00000243742	-	-	-	-
11_61379253_C/T	SCZ	CMC_MSSM_363	T	downstream_gene_variant	non-coding	RP11-855O10.2	ENSG00000250230	-	-	-	-
11_63004341_T/C	SCZ	CMC_MSSM_161	C	intron_variant,non_coding_transcript_variant	non-coding	SLC22A10	ENSG00000184999	-	-	-	-
11_63004341_T/C	SCZ	CMC_MSSM_161	C	intron_variant	non-coding	SLC22A10	ENSG00000184999	-	-	-	-
11_63004341_T/C	SCZ	CMC_MSSM_161	C	downstream_gene_variant	non-coding	RP11-959F10.6	ENSG00000256863	-	-	-	-
11_63049243_T/C	SCZ	CMC_MSSM_254	C	intron_variant,non_coding_transcript_variant	non-coding	SLC22A10	ENSG00000184999	-	-	-	-
11_63049243_T/C	SCZ	CMC_MSSM_254	C	intron_variant	non-coding	SLC22A10	ENSG00000184999	-	-	-	-
11_64439850_G/A	SCZ	CMC_MSSM_222	A	intron_variant	non-coding	NRXN2	ENSG00000110076	-	-	-	-
11_64439850_G/A	SCZ	CMC_MSSM_222	A	downstream_gene_variant	non-coding	NRXN2	ENSG00000110076	-	-	-	-
11_64439850_G/A	SCZ	CMC_MSSM_222	A	regulatory_region_variant	non-coding	-	-	-	-	-	-
11_65953318_G/T	SCZ	CMC_MSSM_364	T	intron_variant	non-coding	PACS1	ENSG00000175115	-	-	-	-
11_65953318_G/T	SCZ	CMC_MSSM_364	T	intron_variant,non_coding_transcript_variant	non-coding	PACS1	ENSG00000175115	-	-	-	-
11_66241583_C/T	Control	CMC_MSSM_369	T	intron_variant	non-coding	PELI3	ENSG00000174516	-	-	-	-
11_66241583_C/T	Control	CMC_MSSM_369	T	3_prime_UTR_variant	non-coding	PELI3	ENSG00000174516	-	-	-	-
11_66241583_C/T	Control	CMC_MSSM_369	T	downstream_gene_variant	non-coding	CTD-3074O7.5	ENSG00000255517	-	-	-	-
11_66241583_C/T	Control	CMC_MSSM_369	T	intron_variant,non_coding_transcript_variant	non-coding	CTD-3074O7.5	ENSG00000255517	-	-	-	-
11_66241583_C/T	Control	CMC_MSSM_369	T	downstream_gene_variant	non-coding	PELI3	ENSG00000174516	-	-	-	-
11_66241583_C/T	Control	CMC_MSSM_369	T	intron_variant,non_coding_transcript_variant	non-coding	PELI3	ENSG00000174516	-	-	-	-
11_66241583_C/T	Control	CMC_MSSM_369	T	intron_variant,NMD_transcript_variant	non-coding	PELI3	ENSG00000174516	-	-	-	-
11_66241583_C/T	Control	CMC_MSSM_369	T	regulatory_region_variant	non-coding	-	-	-	-	-	-
11_66637854_C/G	SCZ	CMC_MSSM_269	G	synonymous_variant	coding	PC	ENSG00000173599	822	274	V	gtG/gtC
11_66637854_C/G	SCZ	CMC_MSSM_269	G	synonymous_variant	coding	PC	ENSG00000173599	702	234	V	gtG/gtC
11_66637854_C/G	SCZ	CMC_MSSM_269	G	downstream_gene_variant	non-coding	PC	ENSG00000173599	-	-	-	-
11_66637878_G/C	SCZ	CMC_MSSM_269	C	synonymous_variant	coding	PC	ENSG00000173599	798	266	S	tcC/tcG
11_66637878_G/C	SCZ	CMC_MSSM_269	C	synonymous_variant	coding	PC	ENSG00000173599	678	226	S	tcC/tcG
11_66637878_G/C	SCZ	CMC_MSSM_269	C	downstream_gene_variant	non-coding	PC	ENSG00000173599	-	-	-	-
11_67070348_C/T	SCZ	CMC_PITT_071	T	upstream_gene_variant	non-coding	SSH3	ENSG00000172830	-	-	-	-
11_67070348_C/T	SCZ	CMC_PITT_071	T	downstream_gene_variant	non-coding	ANKRD13D	ENSG00000172932	-	-	-	-
11_67070348_C/T	SCZ	CMC_PITT_071	T	regulatory_region_variant	non-coding	-	-	-	-	-	-
11_67071522_T/G	SCZ	CMC_MSSM_343	G	intron_variant	non-coding	SSH3	ENSG00000172830	-	-	-	-
11_67071522_T/G	SCZ	CMC_MSSM_343	G	downstream_gene_variant	non-coding	ANKRD13D	ENSG00000172932	-	-	-	-
11_67071522_T/G	SCZ	CMC_MSSM_343	G	upstream_gene_variant	non-coding	SSH3	ENSG00000172830	-	-	-	-
11_67071522_T/G	SCZ	CMC_MSSM_343	G	intron_variant,NMD_transcript_variant	non-coding	SSH3	ENSG00000172830	-	-	-	-
11_67071522_T/G	SCZ	CMC_MSSM_343	G	missense_variant,splice_region_variant,NMD_transcript_variant	coding	SSH3	ENSG00000172830	69	23	N/K	aaT/aaG
11_67071522_T/G	SCZ	CMC_MSSM_343	G	non_coding_transcript_exon_variant	non-coding	SSH3	ENSG00000172830	-	-	-	-
11_67071522_T/G	SCZ	CMC_MSSM_343	G	regulatory_region_variant	non-coding	-	-	-	-	-	-
11_67138117_C/T	SCZ	CMC_PITT_004	T	intron_variant	non-coding	CLCF1	ENSG00000175505	-	-	-	-
11_67138117_C/T	SCZ	CMC_PITT_004	T	upstream_gene_variant	non-coding	CLCF1	ENSG00000175505	-	-	-	-
11_67138117_C/T	SCZ	CMC_PITT_004	T	intron_variant,non_coding_transcript_variant	non-coding	AP003419.11	ENSG00000256514	-	-	-	-
11_67138117_C/T	SCZ	CMC_PITT_004	T	regulatory_region_variant	non-coding	-	-	-	-	-	-
11_67909698_G/A	SCZ	CMC_MSSM_366	A	intergenic_variant	non-coding	-	-	-	-	-	-
11_68011223_T/C	SCZ	CMC_MSSM_211	C	intergenic_variant	non-coding	-	-	-	-	-	-
11_68027363_G/A	SCZ	CMC_PITT_052	A	downstream_gene_variant	non-coding	C11orf24	ENSG00000171067	-	-	-	-
11_68561676_C/T	SCZ	CMC_MSSM_373	T	intron_variant	non-coding	CPT1A	ENSG00000110090	-	-	-	-
11_68716470_G/T	SCZ	CMC_MSSM_224	T	intergenic_variant	non-coding	-	-	-	-	-	-
11_68781762_C/G	SCZ	CMC_PITT_020	G	upstream_gene_variant	non-coding	MRGPRF	ENSG00000172935	-	-	-	-
11_68781762_C/G	SCZ	CMC_PITT_020	G	non_coding_transcript_exon_variant	non-coding	RP11-554A11.6	ENSG00000256508	-	-	-	-
11_68781762_C/G	SCZ	CMC_PITT_020	G	downstream_gene_variant	non-coding	RP11-554A11.6	ENSG00000256508	-	-	-	-
11_68781762_C/G	SCZ	CMC_PITT_020	G	regulatory_region_variant	non-coding	-	-	-	-	-	-
11_70910344_A/G	SCZ	CMC_MSSM_265	G	intron_variant	non-coding	SHANK2	ENSG00000162105	-	-	-	-
11_70910344_A/G	SCZ	CMC_MSSM_265	G	intron_variant,non_coding_transcript_variant	non-coding	SHANK2	ENSG00000162105	-	-	-	-
11_71053558_G/T	SCZ	CMC_PITT_091	T	regulatory_region_variant	non-coding	-	-	-	-	-	-
11_71053558_G/T	SCZ	CMC_PITT_091	T	intergenic_variant	non-coding	-	-	-	-	-	-
11_72281259_T/C	SCZ	CMC_MSSM_168	C	upstream_gene_variant	non-coding	RP11-169D4.1	ENSG00000227467	-	-	-	-
11_72281259_T/C	SCZ	CMC_MSSM_168	C	regulatory_region_variant	non-coding	-	-	-	-	-	-
11_72281259_T/C	SCZ	CMC_MSSM_168	C	TF_binding_site_variant	non-coding	-	-	-	-	-	-
11_73478511_A/C	SCZ	CMC_MSSM_370	C	intergenic_variant	non-coding	-	-	-	-	-	-
11_74213886_T/C	SCZ	CMC_PITT_007	C	downstream_gene_variant	non-coding	AP001372.2	ENSG00000254837	-	-	-	-
11_74213886_T/C	SCZ	CMC_PITT_007	C	intron_variant	non-coding	POLD3	ENSG00000077514	-	-	-	-
11_75138962_C/T	SCZ	CMC_MSSM_370	T	intron_variant	non-coding	KLHL35	ENSG00000149243	-	-	-	-
11_75138962_C/T	SCZ	CMC_MSSM_370	T	intron_variant,non_coding_transcript_variant	non-coding	KLHL35	ENSG00000149243	-	-	-	-
11_75138962_C/T	SCZ	CMC_MSSM_370	T	upstream_gene_variant	non-coding	KLHL35	ENSG00000149243	-	-	-	-
11_75227652_G/A	SCZ	CMC_MSSM_224	A	intron_variant	non-coding	GDPD5	ENSG00000158555	-	-	-	-
11_75227652_G/A	SCZ	CMC_MSSM_224	A	intron_variant,non_coding_transcript_variant	non-coding	GDPD5	ENSG00000158555	-	-	-	-
11_75368853_C/T	SCZ	CMC_PITT_071	T	intron_variant	non-coding	MAP6	ENSG00000171533	-	-	-	-
11_76317310_C/T	SCZ	CMC_MSSM_372	T	regulatory_region_variant	non-coding	-	-	-	-	-	-
11_76317310_C/T	SCZ	CMC_MSSM_372	T	intergenic_variant	non-coding	-	-	-	-	-	-
11_76662261_C/T	Control	CMC_MSSM_055	T	intron_variant,NMD_transcript_variant	non-coding	ACER3	ENSG00000078124	-	-	-	-
11_76662261_C/T	Control	CMC_MSSM_055	T	intron_variant	non-coding	ACER3	ENSG00000078124	-	-	-	-
11_76662261_C/T	Control	CMC_MSSM_055	T	intron_variant,non_coding_transcript_variant	non-coding	ACER3	ENSG00000078124	-	-	-	-
11_76662261_C/T	Control	CMC_MSSM_055	T	downstream_gene_variant	non-coding	CTD-2547H18.1	ENSG00000254988	-	-	-	-
11_76912899_G/A	Control	CMC_MSSM_178	A	intron_variant	non-coding	MYO7A	ENSG00000137474	-	-	-	-
11_76912899_G/A	Control	CMC_MSSM_178	A	intron_variant,non_coding_transcript_variant	non-coding	MYO7A	ENSG00000137474	-	-	-	-
11_76912899_G/A	Control	CMC_MSSM_178	A	upstream_gene_variant	non-coding	MYO7A	ENSG00000137474	-	-	-	-
11_80710183_C/A	SCZ	CMC_MSSM_366	A	intergenic_variant	non-coding	-	-	-	-	-	-
11_81525336_T/C	SCZ	CMC_MSSM_265	C	intergenic_variant	non-coding	-	-	-	-	-	-
11_81599144_G/A	SCZ	CMC_MSSM_405	A	intron_variant,non_coding_transcript_variant	non-coding	RP11-179A16.1	ENSG00000245832	-	-	-	-
11_81599144_G/A	SCZ	CMC_MSSM_405	A	downstream_gene_variant	non-coding	MIR4300	ENSG00000264110	-	-	-	-
11_81599144_G/A	SCZ	CMC_MSSM_405	A	regulatory_region_variant	non-coding	-	-	-	-	-	-
11_81731892_A/G	SCZ	CMC_PITT_118	G	intron_variant,non_coding_transcript_variant	non-coding	RP11-179A16.1	ENSG00000245832	-	-	-	-
11_82967273_C/A	SCZ	CMC_MSSM_352	A	downstream_gene_variant	non-coding	ANKRD42	ENSG00000137494	-	-	-	-
11_82967273_C/A	SCZ	CMC_MSSM_352	A	intron_variant,non_coding_transcript_variant	non-coding	ANKRD42	ENSG00000137494	-	-	-	-
11_82967273_C/A	SCZ	CMC_MSSM_352	A	downstream_gene_variant	non-coding	CCDC90B	ENSG00000137500	-	-	-	-
11_82967273_C/A	SCZ	CMC_MSSM_352	A	regulatory_region_variant	non-coding	-	-	-	-	-	-
11_84743654_A/C	Control	CMC_MSSM_227	C	intron_variant	non-coding	DLG2	ENSG00000150672	-	-	-	-
11_84767232_G/A	Control	CMC_MSSM_100	A	intron_variant	non-coding	DLG2	ENSG00000150672	-	-	-	-
11_85235241_C/T	SCZ	CMC_MSSM_254	T	intron_variant	non-coding	DLG2	ENSG00000150672	-	-	-	-
11_85235241_C/T	SCZ	CMC_MSSM_254	T	intron_variant,non_coding_transcript_variant	non-coding	DLG2	ENSG00000150672	-	-	-	-
11_86399983_A/C	SCZ	CMC_PITT_020	C	regulatory_region_variant	non-coding	-	-	-	-	-	-
11_86399983_A/C	SCZ	CMC_PITT_020	C	intergenic_variant	non-coding	-	-	-	-	-	-
11_87033149_C/T	SCZ	CMC_MSSM_222	T	3_prime_UTR_variant	non-coding	TMEM135	ENSG00000166575	-	-	-	-
11_87033149_C/T	SCZ	CMC_MSSM_222	T	downstream_gene_variant	non-coding	TMEM135	ENSG00000166575	-	-	-	-
11_87033149_C/T	SCZ	CMC_MSSM_222	T	non_coding_transcript_exon_variant	non-coding	TMEM135	ENSG00000166575	-	-	-	-
11_87033149_C/T	SCZ	CMC_MSSM_222	T	downstream_gene_variant	non-coding	RP11-777F6.3	ENSG00000270510	-	-	-	-
11_87377129_G/A	SCZ	CMC_MSSM_162	A	intergenic_variant	non-coding	-	-	-	-	-	-
11_91540558_G/T	SCZ	CMC_MSSM_161	T	intron_variant,non_coding_transcript_variant	non-coding	RP11-201M22.1	ENSG00000255332	-	-	-	-
11_91540558_G/T	SCZ	CMC_MSSM_161	T	downstream_gene_variant	non-coding	RP11-201M22.1	ENSG00000255332	-	-	-	-
11_92116992_A/T	Control	CMC_MSSM_179	T	intron_variant	non-coding	FAT3	ENSG00000165323	-	-	-	-
11_92116992_A/T	Control	CMC_MSSM_179	T	intron_variant,non_coding_transcript_variant	non-coding	FAT3	ENSG00000165323	-	-	-	-
11_92116992_A/T	Control	CMC_MSSM_179	T	regulatory_region_variant	non-coding	-	-	-	-	-	-
11_92365705_T/G	SCZ	CMC_PITT_020	G	intron_variant	non-coding	FAT3	ENSG00000165323	-	-	-	-
11_92365705_T/G	SCZ	CMC_PITT_020	G	regulatory_region_variant	non-coding	-	-	-	-	-	-
11_92666416_C/T	Control	CMC_PITT_113	T	upstream_gene_variant	non-coding	SNRPGP16	ENSG00000255287	-	-	-	-
11_92833011_G/A	SCZ	CMC_MSSM_364	A	regulatory_region_variant	non-coding	-	-	-	-	-	-
11_92833011_G/A	SCZ	CMC_MSSM_364	A	intergenic_variant	non-coding	-	-	-	-	-	-
11_94549633_C/T	Control	CMC_MSSM_099	T	intron_variant	non-coding	AMOTL1	ENSG00000166025	-	-	-	-
11_94549633_C/T	Control	CMC_MSSM_099	T	upstream_gene_variant	non-coding	AMOTL1	ENSG00000166025	-	-	-	-
11_98414422_C/A	SCZ	CMC_PITT_007	A	intergenic_variant	non-coding	-	-	-	-	-	-
11_100208371_G/A	SCZ	CMC_MSSM_364	A	intron_variant	non-coding	CNTN5	ENSG00000149972	-	-	-	-
11_100208371_G/A	SCZ	CMC_MSSM_364	A	intron_variant,non_coding_transcript_variant	non-coding	CNTN5	ENSG00000149972	-	-	-	-
11_100208371_G/A	SCZ	CMC_MSSM_364	A	downstream_gene_variant	non-coding	RPA2P3	ENSG00000255547	-	-	-	-
11_104038854_A/G	Control	CMC_MSSM_227	G	upstream_gene_variant	non-coding	PDGFD	ENSG00000170962	-	-	-	-
11_104149380_G/A	SCZ	CMC_MSSM_362	A	intergenic_variant	non-coding	-	-	-	-	-	-
11_104177984_C/A	SCZ	CMC_PITT_004	A	intergenic_variant	non-coding	-	-	-	-	-	-
11_104326613_C/A	SCZ	CMC_MSSM_405	A	intron_variant,non_coding_transcript_variant	non-coding	RP11-886D15.1	ENSG00000256422	-	-	-	-
11_104814803_C/T	SCZ	CMC_MSSM_405	T	intron_variant	non-coding	CASP4	ENSG00000196954	-	-	-	-
11_104814803_C/T	SCZ	CMC_MSSM_405	T	intron_variant,non_coding_transcript_variant	non-coding	CASP4	ENSG00000196954	-	-	-	-
11_104814803_C/T	SCZ	CMC_MSSM_405	T	downstream_gene_variant	non-coding	CASP4	ENSG00000196954	-	-	-	-
11_104814803_C/T	SCZ	CMC_MSSM_405	T	non_coding_transcript_exon_variant	non-coding	CASP4	ENSG00000196954	-	-	-	-
11_105142103_A/G	SCZ	CMC_MSSM_273	G	intron_variant,non_coding_transcript_variant	non-coding	RP11-94P11.4	ENSG00000254998	-	-	-	-
11_106399711_G/T	SCZ	CMC_PITT_118	T	intergenic_variant	non-coding	-	-	-	-	-	-
11_107110502_G/A	Control	CMC_PITT_064	A	intergenic_variant	non-coding	-	-	-	-	-	-
11_109528289_T/C	SCZ	CMC_MSSM_327	C	intergenic_variant	non-coding	-	-	-	-	-	-
11_109826585_G/A	SCZ	CMC_MSSM_363	A	regulatory_region_variant	non-coding	-	-	-	-	-	-
11_109826585_G/A	SCZ	CMC_MSSM_363	A	TF_binding_site_variant	non-coding	-	-	-	-	-	-
11_109826585_G/A	SCZ	CMC_MSSM_363	A	intergenic_variant	non-coding	-	-	-	-	-	-
11_110508133_C/T	Control	CMC_MSSM_227	T	intron_variant	non-coding	ARHGAP20	ENSG00000137727	-	-	-	-
11_111924737_A/G	SCZ	CMC_MSSM_366	G	intron_variant	non-coding	DLAT	ENSG00000150768	-	-	-	-
11_111924737_A/G	SCZ	CMC_MSSM_366	G	intron_variant,NMD_transcript_variant	non-coding	DLAT	ENSG00000150768	-	-	-	-
11_113646170_T/A	Control	CMC_PITT_050	A	upstream_gene_variant	non-coding	ZW10	ENSG00000086827	-	-	-	-
11_113646170_T/A	Control	CMC_PITT_050	A	upstream_gene_variant	non-coding	CLDN25	ENSG00000228607	-	-	-	-
11_113646170_T/A	Control	CMC_PITT_050	A	upstream_gene_variant	non-coding	RP11-667M19.2	ENSG00000256603	-	-	-	-
11_114105792_T/G	SCZ	CMC_MSSM_213	G	intron_variant	non-coding	ZBTB16	ENSG00000109906	-	-	-	-
11_114105792_T/G	SCZ	CMC_MSSM_213	G	upstream_gene_variant	non-coding	ZBTB16	ENSG00000109906	-	-	-	-
11_114105792_T/G	SCZ	CMC_MSSM_213	G	intron_variant,NMD_transcript_variant	non-coding	ZBTB16	ENSG00000109906	-	-	-	-
11_114105792_T/G	SCZ	CMC_MSSM_213	G	intron_variant,non_coding_transcript_variant	non-coding	RP11-64D24.2	ENSG00000256947	-	-	-	-
11_114105792_T/G	SCZ	CMC_MSSM_213	G	intron_variant,non_coding_transcript_variant	non-coding	ZBTB16	ENSG00000109906	-	-	-	-
11_114105792_T/G	SCZ	CMC_MSSM_213	G	regulatory_region_variant	non-coding	-	-	-	-	-	-
11_115384721_G/A	SCZ	CMC_PITT_118	A	intergenic_variant	non-coding	-	-	-	-	-	-
11_116082079_G/C	SCZ	CMC_MSSM_224	C	intergenic_variant	non-coding	-	-	-	-	-	-
11_117420404_G/A	Control	CMC_MSSM_130	A	intron_variant	non-coding	DSCAML1	ENSG00000177103	-	-	-	-
11_117715852_C/T	SCZ	CMC_MSSM_364	T	intron_variant	non-coding	FXYD6	ENSG00000137726	-	-	-	-
11_117715852_C/T	SCZ	CMC_MSSM_364	T	intron_variant,NMD_transcript_variant	non-coding	FXYD6	ENSG00000137726	-	-	-	-
11_117715852_C/T	SCZ	CMC_MSSM_364	T	upstream_gene_variant	non-coding	FXYD6	ENSG00000137726	-	-	-	-
11_117715852_C/T	SCZ	CMC_MSSM_364	T	intron_variant	non-coding	FXYD6-FXYD2	ENSG00000255245	-	-	-	-
11_117715852_C/T	SCZ	CMC_MSSM_364	T	intron_variant,non_coding_transcript_variant	non-coding	FXYD6	ENSG00000137726	-	-	-	-
11_118022318_G/A	Control	CMC_MSSM_100	A	intron_variant	non-coding	SCN4B	ENSG00000177098	-	-	-	-
11_118022318_G/A	Control	CMC_MSSM_100	A	regulatory_region_variant	non-coding	-	-	-	-	-	-
11_118077244_C/T	Control	CMC_MSSM_178	T	intron_variant	non-coding	AMICA1	ENSG00000160593	-	-	-	-
11_118077244_C/T	Control	CMC_MSSM_178	T	downstream_gene_variant	non-coding	HSPE1P18	ENSG00000255163	-	-	-	-
11_118077244_C/T	Control	CMC_MSSM_178	T	intron_variant,NMD_transcript_variant	non-coding	AMICA1	ENSG00000160593	-	-	-	-
11_118077244_C/T	Control	CMC_MSSM_178	T	intron_variant,non_coding_transcript_variant	non-coding	AMICA1	ENSG00000160593	-	-	-	-
11_118077244_C/T	Control	CMC_MSSM_178	T	upstream_gene_variant	non-coding	AMICA1	ENSG00000160593	-	-	-	-
11_118489025_C/T	SCZ	CMC_MSSM_297	T	intron_variant	non-coding	PHLDB1	ENSG00000019144	-	-	-	-
11_118489025_C/T	SCZ	CMC_MSSM_297	T	downstream_gene_variant	non-coding	PHLDB1	ENSG00000019144	-	-	-	-
11_118489025_C/T	SCZ	CMC_MSSM_297	T	upstream_gene_variant	non-coding	PHLDB1	ENSG00000019144	-	-	-	-
11_118489025_C/T	SCZ	CMC_MSSM_297	T	intron_variant,non_coding_transcript_variant	non-coding	PHLDB1	ENSG00000019144	-	-	-	-
11_118489025_C/T	SCZ	CMC_MSSM_297	T	intron_variant,NMD_transcript_variant	non-coding	PHLDB1	ENSG00000019144	-	-	-	-
11_118489025_C/T	SCZ	CMC_MSSM_297	T	regulatory_region_variant	non-coding	-	-	-	-	-	-
11_118610408_C/G	SCZ	CMC_PITT_020	G	intron_variant,non_coding_transcript_variant	non-coding	AP002954.4	ENSG00000255422	-	-	-	-
11_118610408_C/G	SCZ	CMC_PITT_020	G	regulatory_region_variant	non-coding	-	-	-	-	-	-
11_118986445_C/T	Control	CMC_MSSM_406	T	intron_variant	non-coding	C2CD2L	ENSG00000172375	-	-	-	-
11_118986445_C/T	Control	CMC_MSSM_406	T	non_coding_transcript_exon_variant	non-coding	C2CD2L	ENSG00000172375	-	-	-	-
11_118986445_C/T	Control	CMC_MSSM_406	T	downstream_gene_variant	non-coding	C2CD2L	ENSG00000172375	-	-	-	-
11_119107470_A/G	Control	CMC_MSSM_175	G	intron_variant	non-coding	CBL	ENSG00000110395	-	-	-	-
11_119107470_A/G	Control	CMC_MSSM_175	G	regulatory_region_variant	non-coding	-	-	-	-	-	-
11_119564954_A/T	SCZ	CMC_MSSM_366	T	intron_variant	non-coding	PVRL1	ENSG00000110400	-	-	-	-
11_119570502_T/G	SCZ	CMC_MSSM_343	G	intron_variant	non-coding	PVRL1	ENSG00000110400	-	-	-	-
11_120113786_A/C	Control	CMC_MSSM_227	C	intron_variant	non-coding	POU2F3	ENSG00000137709	-	-	-	-
11_120113786_A/C	Control	CMC_MSSM_227	C	intron_variant,NMD_transcript_variant	non-coding	POU2F3	ENSG00000137709	-	-	-	-
11_120497344_C/T	Control	CMC_MSSM_183	T	intron_variant	non-coding	GRIK4	ENSG00000149403	-	-	-	-
11_120497344_C/T	Control	CMC_MSSM_183	T	intron_variant,non_coding_transcript_variant	non-coding	GRIK4	ENSG00000149403	-	-	-	-
11_121115566_G/A	SCZ	CMC_MSSM_254	A	intergenic_variant	non-coding	-	-	-	-	-	-
11_122631538_G/A	SCZ	CMC_PITT_024	A	intron_variant	non-coding	UBASH3B	ENSG00000154127	-	-	-	-
11_122631538_G/A	SCZ	CMC_PITT_024	A	intron_variant,non_coding_transcript_variant	non-coding	UBASH3B	ENSG00000154127	-	-	-	-
11_123109368_C/T	SCZ	CMC_MSSM_224	T	regulatory_region_variant	non-coding	-	-	-	-	-	-
11_123109368_C/T	SCZ	CMC_MSSM_224	T	intergenic_variant	non-coding	-	-	-	-	-	-
11_123619200_T/G	SCZ	CMC_MSSM_224	G	downstream_gene_variant	non-coding	OR6X1	ENSG00000221931	-	-	-	-
11_124012910_G/A	SCZ	CMC_MSSM_364	A	intron_variant	non-coding	VWA5A	ENSG00000110002	-	-	-	-
11_124711375_A/G	SCZ	CMC_PITT_060	G	downstream_gene_variant	non-coding	AP000866.1	ENSG00000215942	-	-	-	-
11_126136475_G/A	SCZ	CMC_MSSM_097	A	upstream_gene_variant	non-coding	FOXRED1	ENSG00000110074	-	-	-	-
11_126136475_G/A	SCZ	CMC_MSSM_097	A	missense_variant	coding	SRPR	ENSG00000182934	736	246	R/W	Cgg/Tgg
11_126136475_G/A	SCZ	CMC_MSSM_097	A	downstream_gene_variant	non-coding	FAM118B	ENSG00000197798	-	-	-	-
11_126136475_G/A	SCZ	CMC_MSSM_097	A	upstream_gene_variant	non-coding	SRPR	ENSG00000182934	-	-	-	-
11_126136475_G/A	SCZ	CMC_MSSM_097	A	downstream_gene_variant	non-coding	SRPR	ENSG00000182934	-	-	-	-
11_126136475_G/A	SCZ	CMC_MSSM_097	A	missense_variant	coding	SRPR	ENSG00000182934	652	218	R/W	Cgg/Tgg
11_127160334_A/C	Control	CMC_PITT_064	C	intron_variant,non_coding_transcript_variant	non-coding	RP11-480C22.1	ENSG00000273409	-	-	-	-
11_127775015_C/A	SCZ	CMC_MSSM_116	A	intergenic_variant	non-coding	-	-	-	-	-	-
11_127898325_A/C	SCZ	CMC_MSSM_340	C	intergenic_variant	non-coding	-	-	-	-	-	-
11_128358008_C/A	SCZ	CMC_MSSM_213	A	intron_variant	non-coding	ETS1	ENSG00000134954	-	-	-	-
11_128358008_C/A	SCZ	CMC_MSSM_213	A	downstream_gene_variant	non-coding	ETS1	ENSG00000134954	-	-	-	-
11_128631222_G/A	SCZ	CMC_MSSM_379	A	upstream_gene_variant	non-coding	FLI1	ENSG00000151702	-	-	-	-
11_128631222_G/A	SCZ	CMC_MSSM_379	A	intron_variant	non-coding	FLI1	ENSG00000151702	-	-	-	-
11_128631222_G/A	SCZ	CMC_MSSM_379	A	intron_variant,NMD_transcript_variant	non-coding	FLI1	ENSG00000151702	-	-	-	-
11_128631222_G/A	SCZ	CMC_MSSM_379	A	intron_variant,non_coding_transcript_variant	non-coding	FLI1	ENSG00000151702	-	-	-	-
11_130868095_C/A	SCZ	CMC_MSSM_097	A	intergenic_variant	non-coding	-	-	-	-	-	-
11_131492598_C/T	SCZ	CMC_PITT_020	T	intron_variant	non-coding	NTM	ENSG00000182667	-	-	-	-
11_131492598_C/T	SCZ	CMC_PITT_020	T	intron_variant,non_coding_transcript_variant	non-coding	NTM	ENSG00000182667	-	-	-	-
11_132220901_C/T	SCZ	CMC_MSSM_142	T	intergenic_variant	non-coding	-	-	-	-	-	-
11_132878567_G/T	Control	CMC_MSSM_099	T	intron_variant	non-coding	OPCML	ENSG00000183715	-	-	-	-
11_132878567_G/T	Control	CMC_MSSM_099	T	intron_variant,non_coding_transcript_variant	non-coding	OPCML	ENSG00000183715	-	-	-	-
11_133211945_G/C	SCZ	CMC_MSSM_211	C	intron_variant	non-coding	OPCML	ENSG00000183715	-	-	-	-
11_133211945_G/C	SCZ	CMC_MSSM_211	C	intron_variant,non_coding_transcript_variant	non-coding	OPCML	ENSG00000183715	-	-	-	-
11_133263706_G/A	SCZ	CMC_MSSM_201	A	intron_variant	non-coding	OPCML	ENSG00000183715	-	-	-	-
11_133263706_G/A	SCZ	CMC_MSSM_201	A	intron_variant,non_coding_transcript_variant	non-coding	OPCML	ENSG00000183715	-	-	-	-
11_133528641_C/G	SCZ	CMC_MSSM_363	G	intergenic_variant	non-coding	-	-	-	-	-	-
11_133635531_A/C	Control	CMC_MSSM_109	C	intergenic_variant	non-coding	-	-	-	-	-	-
12_1300506_G/A	SCZ	CMC_MSSM_321	A	intron_variant,NMD_transcript_variant	non-coding	ERC1	ENSG00000082805	-	-	-	-
12_1300506_G/A	SCZ	CMC_MSSM_321	A	intron_variant	non-coding	ERC1	ENSG00000082805	-	-	-	-
12_1300506_G/A	SCZ	CMC_MSSM_321	A	intron_variant,non_coding_transcript_variant	non-coding	ERC1	ENSG00000082805	-	-	-	-
12_3615418_C/T	Control	CMC_MSSM_178	T	intron_variant	non-coding	PRMT8	ENSG00000111218	-	-	-	-
12_3615418_C/T	Control	CMC_MSSM_178	T	intron_variant,non_coding_transcript_variant	non-coding	PRMT8	ENSG00000111218	-	-	-	-
12_3669507_C/T	SCZ	CMC_MSSM_304	T	intron_variant,non_coding_transcript_variant	non-coding	PRMT8	ENSG00000111218	-	-	-	-
12_3669507_C/T	SCZ	CMC_MSSM_304	T	intron_variant	non-coding	PRMT8	ENSG00000111218	-	-	-	-
12_4653533_T/C	SCZ	CMC_MSSM_291	C	intron_variant	non-coding	RAD51AP1	ENSG00000111247	-	-	-	-
12_4653533_T/C	SCZ	CMC_MSSM_291	C	intron_variant,NMD_transcript_variant	non-coding	RAD51AP1	ENSG00000111247	-	-	-	-
12_4653533_T/C	SCZ	CMC_MSSM_291	C	intron_variant,non_coding_transcript_variant	non-coding	RAD51AP1	ENSG00000111247	-	-	-	-
12_4954651_C/T	SCZ	CMC_MSSM_297	T	intron_variant	non-coding	KCNA6	ENSG00000151079	-	-	-	-
12_4954651_C/T	SCZ	CMC_MSSM_297	T	downstream_gene_variant	non-coding	RP3-377H17.2	ENSG00000255608	-	-	-	-
12_4954651_C/T	SCZ	CMC_MSSM_297	T	intron_variant,non_coding_transcript_variant	non-coding	GALNT8	ENSG00000130035	-	-	-	-
12_4954651_C/T	SCZ	CMC_MSSM_297	T	intron_variant	non-coding	GALNT8	ENSG00000130035	-	-	-	-
12_5413294_C/T	SCZ	CMC_MSSM_405	T	intron_variant,non_coding_transcript_variant	non-coding	RP11-1038A11.3	ENSG00000256417	-	-	-	-
12_7053010_T/C	SCZ	CMC_MSSM_352	C	upstream_gene_variant	non-coding	C12orf57	ENSG00000111678	-	-	-	-
12_7053010_T/C	SCZ	CMC_MSSM_352	C	downstream_gene_variant	non-coding	ATN1	ENSG00000111676	-	-	-	-
12_7053010_T/C	SCZ	CMC_MSSM_352	C	upstream_gene_variant	non-coding	PTPN6	ENSG00000111679	-	-	-	-
12_7053010_T/C	SCZ	CMC_MSSM_352	C	non_coding_transcript_exon_variant	non-coding	RNU7-1	ENSG00000238923	-	-	-	-
12_7053010_T/C	SCZ	CMC_MSSM_352	C	5_prime_UTR_variant	non-coding	C12orf57	ENSG00000111678	-	-	-	-
12_7053010_T/C	SCZ	CMC_MSSM_352	C	intron_variant,non_coding_transcript_variant	non-coding	C12orf57	ENSG00000111678	-	-	-	-
12_7053010_T/C	SCZ	CMC_MSSM_352	C	intron_variant	non-coding	C12orf57	ENSG00000111678	-	-	-	-
12_7053010_T/C	SCZ	CMC_MSSM_352	C	non_coding_transcript_exon_variant	non-coding	U47924.31	ENSG00000272173	-	-	-	-
12_7053010_T/C	SCZ	CMC_MSSM_352	C	regulatory_region_variant	non-coding	-	-	-	-	-	-
12_7053010_T/C	SCZ	CMC_MSSM_352	C	TF_binding_site_variant	non-coding	-	-	-	-	-	-
12_7673563_G/A	SCZ	CMC_MSSM_352	A	intergenic_variant	non-coding	-	-	-	-	-	-
12_8075982_G/A	Control	CMC_MSSM_109	A	intron_variant	non-coding	SLC2A3	ENSG00000059804	-	-	-	-
12_8075982_G/A	Control	CMC_MSSM_109	A	upstream_gene_variant	non-coding	SLC2A3	ENSG00000059804	-	-	-	-
12_8075982_G/A	Control	CMC_MSSM_109	A	intron_variant,non_coding_transcript_variant	non-coding	SLC2A3	ENSG00000059804	-	-	-	-
12_8075982_G/A	Control	CMC_MSSM_109	A	downstream_gene_variant	non-coding	SLC2A3	ENSG00000059804	-	-	-	-
12_8839897_G/A	SCZ	CMC_MSSM_340	A	intron_variant,non_coding_transcript_variant	non-coding	RIMKLB	ENSG00000166532	-	-	-	-
12_8839897_G/A	SCZ	CMC_MSSM_340	A	intron_variant,NMD_transcript_variant	non-coding	RIMKLB	ENSG00000166532	-	-	-	-
12_10837852_C/G	SCZ	CMC_PITT_052	G	intergenic_variant	non-coding	-	-	-	-	-	-
12_11925758_G/T	Control	CMC_MSSM_106	T	intron_variant	non-coding	ETV6	ENSG00000139083	-	-	-	-
12_11925758_G/T	Control	CMC_MSSM_106	T	intron_variant,non_coding_transcript_variant	non-coding	ETV6	ENSG00000139083	-	-	-	-
12_14568885_C/T	SCZ	CMC_MSSM_370	T	intron_variant	non-coding	ATF7IP	ENSG00000171681	-	-	-	-
12_14568885_C/T	SCZ	CMC_MSSM_370	T	upstream_gene_variant	non-coding	ATF7IP	ENSG00000171681	-	-	-	-
12_14568885_C/T	SCZ	CMC_MSSM_370	T	intron_variant,non_coding_transcript_variant	non-coding	ATF7IP	ENSG00000171681	-	-	-	-
12_16055024_G/A	SCZ	CMC_PITT_072	A	intron_variant	non-coding	STRAP	ENSG00000023734	-	-	-	-
12_16055024_G/A	SCZ	CMC_PITT_072	A	downstream_gene_variant	non-coding	STRAP	ENSG00000023734	-	-	-	-
12_16055024_G/A	SCZ	CMC_PITT_072	A	intron_variant,non_coding_transcript_variant	non-coding	STRAP	ENSG00000023734	-	-	-	-
12_16055024_G/A	SCZ	CMC_PITT_072	A	intron_variant,NMD_transcript_variant	non-coding	STRAP	ENSG00000023734	-	-	-	-
12_17346063_C/A	SCZ	CMC_MSSM_224	A	intergenic_variant	non-coding	-	-	-	-	-	-
12_17453032_G/A	Control	CMC_MSSM_406	A	intergenic_variant	non-coding	-	-	-	-	-	-
12_18102174_A/T	SCZ	CMC_MSSM_348	T	intergenic_variant	non-coding	-	-	-	-	-	-
12_19709551_G/A	SCZ	CMC_MSSM_254	A	downstream_gene_variant	non-coding	AEBP2	ENSG00000139154	-	-	-	-
12_19709551_G/A	SCZ	CMC_MSSM_254	A	intron_variant	non-coding	AEBP2	ENSG00000139154	-	-	-	-
12_19941882_G/A	SCZ	CMC_MSSM_265	A	intron_variant,non_coding_transcript_variant	non-coding	RP11-405A12.2	ENSG00000255910	-	-	-	-
12_22234189_A/C	Control	CMC_MSSM_391	C	intron_variant,non_coding_transcript_variant	non-coding	ST8SIA1	ENSG00000111728	-	-	-	-
12_22612251_T/C	SCZ	CMC_MSSM_224	C	intron_variant	non-coding	C2CD5	ENSG00000111731	-	-	-	-
12_22612251_T/C	SCZ	CMC_MSSM_224	C	downstream_gene_variant	non-coding	RP11-359J14.2	ENSG00000256973	-	-	-	-
12_22612251_T/C	SCZ	CMC_MSSM_224	C	upstream_gene_variant	non-coding	C2CD5	ENSG00000111731	-	-	-	-
12_23913864_G/A	Control	CMC_MSSM_369	A	intron_variant	non-coding	SOX5	ENSG00000134532	-	-	-	-
12_23913864_G/A	Control	CMC_MSSM_369	A	intron_variant,NMD_transcript_variant	non-coding	SOX5	ENSG00000134532	-	-	-	-
12_23913864_G/A	Control	CMC_MSSM_369	A	downstream_gene_variant	non-coding	SOX5	ENSG00000134532	-	-	-	-
12_23913864_G/A	Control	CMC_MSSM_369	A	regulatory_region_variant	non-coding	-	-	-	-	-	-
12_26941565_T/G	SCZ	CMC_MSSM_343	G	intron_variant	non-coding	ITPR2	ENSG00000123104	-	-	-	-
12_26941565_T/G	SCZ	CMC_MSSM_343	G	intron_variant,NMD_transcript_variant	non-coding	ITPR2	ENSG00000123104	-	-	-	-
12_27042562_C/T	SCZ	CMC_MSSM_297	T	intergenic_variant	non-coding	-	-	-	-	-	-
12_27621163_G/A	Control	CMC_MSSM_099	A	intron_variant	non-coding	SMCO2	ENSG00000165935	-	-	-	-
12_27621163_G/A	Control	CMC_MSSM_099	A	upstream_gene_variant	non-coding	SMCO2	ENSG00000165935	-	-	-	-
12_28076493_C/T	SCZ	CMC_MSSM_366	T	intergenic_variant	non-coding	-	-	-	-	-	-
12_32363889_G/A	Control	CMC_PITT_050	A	intron_variant	non-coding	BICD1	ENSG00000151746	-	-	-	-
12_32363889_G/A	Control	CMC_PITT_050	A	intron_variant,NMD_transcript_variant	non-coding	BICD1	ENSG00000151746	-	-	-	-
12_32363889_G/A	Control	CMC_PITT_050	A	regulatory_region_variant	non-coding	-	-	-	-	-	-
12_38279472_C/T	SCZ	CMC_MSSM_364	T	intergenic_variant	non-coding	-	-	-	-	-	-
12_40128138_C/T	Control	CMC_MSSM_391	T	intron_variant,NMD_transcript_variant	non-coding	C12orf40	ENSG00000180116	-	-	-	-
12_43774836_T/G	SCZ	CMC_MSSM_273	G	intron_variant	non-coding	ADAMTS20	ENSG00000173157	-	-	-	-
12_44929345_C/T	SCZ	CMC_MSSM_224	T	intron_variant	non-coding	NELL2	ENSG00000184613	-	-	-	-
12_44929345_C/T	SCZ	CMC_MSSM_224	T	intron_variant,non_coding_transcript_variant	non-coding	NELL2	ENSG00000184613	-	-	-	-
12_44929345_C/T	SCZ	CMC_MSSM_224	T	upstream_gene_variant	non-coding	NELL2	ENSG00000184613	-	-	-	-
12_45736223_T/C	SCZ	CMC_PITT_020	C	intron_variant	non-coding	ANO6	ENSG00000177119	-	-	-	-
12_45736223_T/C	SCZ	CMC_PITT_020	C	intron_variant,non_coding_transcript_variant	non-coding	ANO6	ENSG00000177119	-	-	-	-
12_46471131_A/T	Control	CMC_MSSM_106	T	intergenic_variant	non-coding	-	-	-	-	-	-
12_46568999_G/A	SCZ	CMC_MSSM_162	A	intergenic_variant	non-coding	-	-	-	-	-	-
12_47117274_A/T	SCZ	CMC_MSSM_305	T	intergenic_variant	non-coding	-	-	-	-	-	-
12_47631511_T/G	SCZ	CMC_MSSM_224	G	downstream_gene_variant	non-coding	PCED1B	ENSG00000179715	-	-	-	-
12_47631511_T/G	SCZ	CMC_MSSM_224	G	downstream_gene_variant	non-coding	RP11-493L12.3	ENSG00000257925	-	-	-	-
12_47631511_T/G	SCZ	CMC_MSSM_224	G	regulatory_region_variant	non-coding	-	-	-	-	-	-
12_49216756_G/A	SCZ	CMC_MSSM_362	A	intron_variant	non-coding	CACNB3	ENSG00000167535	-	-	-	-
12_49216756_G/A	SCZ	CMC_MSSM_362	A	intron_variant,non_coding_transcript_variant	non-coding	CACNB3	ENSG00000167535	-	-	-	-
12_49216756_G/A	SCZ	CMC_MSSM_362	A	intron_variant,NMD_transcript_variant	non-coding	CACNB3	ENSG00000167535	-	-	-	-
12_49216756_G/A	SCZ	CMC_MSSM_362	A	upstream_gene_variant	non-coding	CACNB3	ENSG00000167535	-	-	-	-
12_49216756_G/A	SCZ	CMC_MSSM_362	A	downstream_gene_variant	non-coding	CACNB3	ENSG00000167535	-	-	-	-
12_50441453_G/A	SCZ	CMC_MSSM_097	A	intergenic_variant	non-coding	-	-	-	-	-	-
12_51939030_G/A	Control	CMC_PITT_036	A	regulatory_region_variant	non-coding	-	-	-	-	-	-
12_51939030_G/A	Control	CMC_PITT_036	A	intergenic_variant	non-coding	-	-	-	-	-	-
12_52445358_T/G	SCZ	CMC_MSSM_340	G	splice_donor_region_variant,intron_variant	non-coding	NR4A1	ENSG00000123358	-	-	-	-
12_52445358_T/G	SCZ	CMC_MSSM_340	G	intron_variant	non-coding	NR4A1	ENSG00000123358	-	-	-	-
12_52445358_T/G	SCZ	CMC_MSSM_340	G	splice_donor_variant	non-coding	NR4A1	ENSG00000123358	-	-	-	-
12_52445358_T/G	SCZ	CMC_MSSM_340	G	intron_variant,non_coding_transcript_variant	non-coding	NR4A1	ENSG00000123358	-	-	-	-
12_52445358_T/G	SCZ	CMC_MSSM_340	G	splice_donor_region_variant,intron_variant,non_coding_transcript_variant	non-coding	NR4A1	ENSG00000123358	-	-	-	-
12_52445358_T/G	SCZ	CMC_MSSM_340	G	upstream_gene_variant	non-coding	NR4A1	ENSG00000123358	-	-	-	-
12_52445358_T/G	SCZ	CMC_MSSM_340	G	regulatory_region_variant	non-coding	-	-	-	-	-	-
12_52476212_C/T	Control	CMC_PITT_050	T	downstream_gene_variant	non-coding	C12orf44	ENSG00000123395	-	-	-	-
12_52476212_C/T	Control	CMC_PITT_050	T	intron_variant,non_coding_transcript_variant	non-coding	OR7E47P	ENSG00000257542	-	-	-	-
12_52476212_C/T	Control	CMC_PITT_050	T	upstream_gene_variant	non-coding	RP11-1100L3.7	ENSG00000257663	-	-	-	-
12_52476212_C/T	Control	CMC_PITT_050	T	upstream_gene_variant	non-coding	RP1-288H2.4	ENSG00000272724	-	-	-	-
12_52476212_C/T	Control	CMC_PITT_050	T	regulatory_region_variant	non-coding	-	-	-	-	-	-
12_54558299_C/T	Control	CMC_PITT_082	T	intron_variant,non_coding_transcript_variant	non-coding	RP11-834C11.8	ENSG00000248576	-	-	-	-
12_54558299_C/T	Control	CMC_PITT_082	T	downstream_gene_variant	non-coding	SMUG1	ENSG00000123415	-	-	-	-
12_54558299_C/T	Control	CMC_PITT_082	T	upstream_gene_variant	non-coding	RP11-834C11.10	ENSG00000257534	-	-	-	-
12_54558299_C/T	Control	CMC_PITT_082	T	regulatory_region_variant	non-coding	-	-	-	-	-	-
12_57445663_G/A	SCZ	CMC_MSSM_224	A	upstream_gene_variant	non-coding	MYO1A	ENSG00000166866	-	-	-	-
12_57445663_G/A	SCZ	CMC_MSSM_224	A	downstream_gene_variant	non-coding	TMEM194A	ENSG00000166881	-	-	-	-
12_58423928_G/A	SCZ	CMC_MSSM_321	A	intergenic_variant	non-coding	-	-	-	-	-	-
12_58483907_C/T	Control	CMC_MSSM_106	T	intron_variant,non_coding_transcript_variant	non-coding	RP11-58A17.4	ENSG00000257541	-	-	-	-
12_61138656_T/G	SCZ	CMC_MSSM_295	G	intergenic_variant	non-coding	-	-	-	-	-	-
12_62172179_T/C	SCZ	CMC_MSSM_415	C	intron_variant	non-coding	FAM19A2	ENSG00000198673	-	-	-	-
12_62172179_T/C	SCZ	CMC_MSSM_415	C	downstream_gene_variant	non-coding	RPL21P104	ENSG00000242922	-	-	-	-
12_62172179_T/C	SCZ	CMC_MSSM_415	C	intron_variant,NMD_transcript_variant	non-coding	FAM19A2	ENSG00000198673	-	-	-	-
12_62172179_T/C	SCZ	CMC_MSSM_415	C	regulatory_region_variant	non-coding	-	-	-	-	-	-
12_63384926_G/C	SCZ	CMC_MSSM_291	C	intergenic_variant	non-coding	-	-	-	-	-	-
12_64459273_C/T	Control	CMC_MSSM_100	T	intron_variant	non-coding	SRGAP1	ENSG00000196935	-	-	-	-
12_64459273_C/T	Control	CMC_MSSM_100	T	intron_variant,non_coding_transcript_variant	non-coding	RP11-196H14.2	ENSG00000255886	-	-	-	-
12_64459273_C/T	Control	CMC_MSSM_100	T	intron_variant,non_coding_transcript_variant	non-coding	SRGAP1	ENSG00000196935	-	-	-	-
12_65844386_A/G	Control	CMC_MSSM_391	G	intron_variant	non-coding	MSRB3	ENSG00000174099	-	-	-	-
12_65844386_A/G	Control	CMC_MSSM_391	G	intron_variant,non_coding_transcript_variant	non-coding	MSRB3	ENSG00000174099	-	-	-	-
12_65844386_A/G	Control	CMC_MSSM_391	G	intron_variant,NMD_transcript_variant	non-coding	MSRB3	ENSG00000174099	-	-	-	-
12_65844386_A/G	Control	CMC_MSSM_391	G	regulatory_region_variant	non-coding	-	-	-	-	-	-
12_66075196_C/T	SCZ	CMC_MSSM_193	T	intergenic_variant	non-coding	-	-	-	-	-	-
12_66879428_G/A	SCZ	CMC_PITT_052	A	intron_variant	non-coding	GRIP1	ENSG00000155974	-	-	-	-
12_68325208_C/A	SCZ	CMC_MSSM_162	A	intron_variant,non_coding_transcript_variant	non-coding	GS1-410F4.4	ENSG00000255772	-	-	-	-
12_68422871_A/G	SCZ	CMC_MSSM_097	G	intron_variant,non_coding_transcript_variant	non-coding	IFNG-AS1	ENSG00000255733	-	-	-	-
12_72511373_G/A	SCZ	CMC_MSSM_162	A	intron_variant,non_coding_transcript_variant	non-coding	TPH2	ENSG00000139287	-	-	-	-
12_72511373_G/A	SCZ	CMC_MSSM_162	A	intron_variant,non_coding_transcript_variant	non-coding	TRHDE	ENSG00000072657	-	-	-	-
12_75028402_A/G	SCZ	CMC_PITT_118	G	intergenic_variant	non-coding	-	-	-	-	-	-
12_75393763_A/G	SCZ	CMC_PITT_052	G	intergenic_variant	non-coding	-	-	-	-	-	-
12_77397438_G/A	SCZ	CMC_PITT_004	A	intergenic_variant	non-coding	-	-	-	-	-	-
12_77694411_A/G	Control	CMC_MSSM_369	G	regulatory_region_variant	non-coding	-	-	-	-	-	-
12_77694411_A/G	Control	CMC_MSSM_369	G	TF_binding_site_variant	non-coding	-	-	-	-	-	-
12_77694411_A/G	Control	CMC_MSSM_369	G	intergenic_variant	non-coding	-	-	-	-	-	-
12_78409346_T/C	SCZ	CMC_MSSM_027	C	intron_variant	non-coding	NAV3	ENSG00000067798	-	-	-	-
12_78409346_T/C	SCZ	CMC_MSSM_027	C	downstream_gene_variant	non-coding	NAV3	ENSG00000067798	-	-	-	-
12_79004962_T/C	SCZ	CMC_MSSM_118	C	intergenic_variant	non-coding	-	-	-	-	-	-
12_79287594_C/T	SCZ	CMC_MSSM_372	T	intron_variant	non-coding	SYT1	ENSG00000067715	-	-	-	-
12_79287594_C/T	SCZ	CMC_MSSM_372	T	intron_variant,non_coding_transcript_variant	non-coding	SYT1	ENSG00000067715	-	-	-	-
12_79297626_C/T	SCZ	CMC_PITT_017	T	intron_variant	non-coding	SYT1	ENSG00000067715	-	-	-	-
12_79297626_C/T	SCZ	CMC_PITT_017	T	intron_variant,non_coding_transcript_variant	non-coding	SYT1	ENSG00000067715	-	-	-	-
12_80966429_C/A	SCZ	CMC_MSSM_097	A	intron_variant	non-coding	PTPRQ	ENSG00000139304	-	-	-	-
12_81482785_G/C	SCZ	CMC_MSSM_158	C	intron_variant	non-coding	ACSS3	ENSG00000111058	-	-	-	-
12_81810087_C/T	SCZ	CMC_MSSM_162	T	intron_variant	non-coding	PPFIA2	ENSG00000139220	-	-	-	-
12_81810087_C/T	SCZ	CMC_MSSM_162	T	intron_variant,non_coding_transcript_variant	non-coding	PPFIA2	ENSG00000139220	-	-	-	-
12_81810087_C/T	SCZ	CMC_MSSM_162	T	intron_variant,non_coding_transcript_variant	non-coding	RP11-315E17.1	ENSG00000258162	-	-	-	-
12_81810087_C/T	SCZ	CMC_MSSM_162	T	upstream_gene_variant	non-coding	RP11-315E17.1	ENSG00000258162	-	-	-	-
12_82998248_C/A	SCZ	CMC_MSSM_405	A	intergenic_variant	non-coding	-	-	-	-	-	-
12_83397952_A/C	SCZ	CMC_MSSM_291	C	intron_variant	non-coding	TMTC2	ENSG00000179104	-	-	-	-
12_83397952_A/C	SCZ	CMC_MSSM_291	C	intron_variant,NMD_transcript_variant	non-coding	TMTC2	ENSG00000179104	-	-	-	-
12_83652663_A/T	Control	CMC_MSSM_106	T	intergenic_variant	non-coding	-	-	-	-	-	-
12_83863747_C/G	SCZ	CMC_PITT_091	G	regulatory_region_variant	non-coding	-	-	-	-	-	-
12_83863747_C/G	SCZ	CMC_PITT_091	G	intergenic_variant	non-coding	-	-	-	-	-	-
12_84733050_G/A	Control	CMC_PITT_064	A	intergenic_variant	non-coding	-	-	-	-	-	-
12_85082239_A/G	SCZ	CMC_MSSM_405	G	intergenic_variant	non-coding	-	-	-	-	-	-
12_85292225_T/C	SCZ	CMC_MSSM_348	C	intron_variant	non-coding	SLC6A15	ENSG00000072041	-	-	-	-
12_85292225_T/C	SCZ	CMC_MSSM_348	C	intron_variant,non_coding_transcript_variant	non-coding	SLC6A15	ENSG00000072041	-	-	-	-
12_85558712_A/G	SCZ	CMC_MSSM_348	G	intron_variant	non-coding	LRRIQ1	ENSG00000133640	-	-	-	-
12_85558712_A/G	SCZ	CMC_MSSM_348	G	intron_variant,non_coding_transcript_variant	non-coding	LRRIQ1	ENSG00000133640	-	-	-	-
12_86625217_C/T	Control	CMC_PITT_113	T	intron_variant	non-coding	MGAT4C	ENSG00000182050	-	-	-	-
12_86625217_C/T	Control	CMC_PITT_113	T	intron_variant,non_coding_transcript_variant	non-coding	MGAT4C	ENSG00000182050	-	-	-	-
12_86625217_C/T	Control	CMC_PITT_113	T	regulatory_region_variant	non-coding	-	-	-	-	-	-
12_86798114_G/A	Control	CMC_MSSM_369	A	intron_variant	non-coding	MGAT4C	ENSG00000182050	-	-	-	-
12_86798114_G/A	Control	CMC_MSSM_369	A	intron_variant,non_coding_transcript_variant	non-coding	MGAT4C	ENSG00000182050	-	-	-	-
12_87700169_T/C	Control	CMC_MSSM_406	C	intergenic_variant	non-coding	-	-	-	-	-	-
12_89053644_G/C	SCZ	CMC_PITT_007	C	intergenic_variant	non-coding	-	-	-	-	-	-
12_89358912_A/G	Control	CMC_MSSM_227	G	intergenic_variant	non-coding	-	-	-	-	-	-
12_89748216_T/C	SCZ	CMC_MSSM_352	C	upstream_gene_variant	non-coding	DUSP6	ENSG00000139318	-	-	-	-
12_89748216_T/C	SCZ	CMC_MSSM_352	C	regulatory_region_variant	non-coding	-	-	-	-	-	-
12_89984758_C/T	SCZ	CMC_MSSM_097	T	3_prime_UTR_variant	non-coding	ATP2B1	ENSG00000070961	-	-	-	-
12_89984758_C/T	SCZ	CMC_MSSM_097	T	downstream_gene_variant	non-coding	ATP2B1	ENSG00000070961	-	-	-	-
12_89984758_C/T	SCZ	CMC_MSSM_097	T	intron_variant,non_coding_transcript_variant	non-coding	RP11-981P6.1	ENSG00000258302	-	-	-	-
12_89984758_C/T	SCZ	CMC_MSSM_097	T	upstream_gene_variant	non-coding	AC068641.1	ENSG00000266347	-	-	-	-
12_90501232_C/T	SCZ	CMC_MSSM_352	T	upstream_gene_variant	non-coding	RP11-567C2.1	ENSG00000257194	-	-	-	-
12_90516509_A/G	SCZ	CMC_MSSM_352	G	regulatory_region_variant	non-coding	-	-	-	-	-	-
12_90516509_A/G	SCZ	CMC_MSSM_352	G	intergenic_variant	non-coding	-	-	-	-	-	-
12_90792408_A/G	SCZ	CMC_MSSM_295	G	intergenic_variant	non-coding	-	-	-	-	-	-
12_91243614_G/A	Control	CMC_MSSM_406	A	intergenic_variant	non-coding	-	-	-	-	-	-
12_92782523_A/C	SCZ	CMC_MSSM_343	C	regulatory_region_variant	non-coding	-	-	-	-	-	-
12_92782523_A/C	SCZ	CMC_MSSM_343	C	intergenic_variant	non-coding	-	-	-	-	-	-
12_94833735_G/A	SCZ	CMC_MSSM_097	A	intron_variant	non-coding	CCDC41	ENSG00000173588	-	-	-	-
12_94833735_G/A	SCZ	CMC_MSSM_097	A	intron_variant,NMD_transcript_variant	non-coding	CCDC41	ENSG00000173588	-	-	-	-
12_98234390_G/C	SCZ	CMC_MSSM_352	C	intergenic_variant	non-coding	-	-	-	-	-	-
12_99821997_C/A	SCZ	CMC_MSSM_273	A	intron_variant	non-coding	ANKS1B	ENSG00000185046	-	-	-	-
12_103378865_C/G	SCZ	CMC_MSSM_340	G	intergenic_variant	non-coding	-	-	-	-	-	-
12_103982077_A/C	Control	CMC_PITT_010	C	intron_variant	non-coding	STAB2	ENSG00000136011	-	-	-	-
12_103982077_A/C	Control	CMC_PITT_010	C	upstream_gene_variant	non-coding	U8	ENSG00000212594	-	-	-	-
12_104286788_G/A	SCZ	CMC_MSSM_199	A	non_coding_transcript_exon_variant	non-coding	RP11-642P15.1	ENSG00000214198	-	-	-	-
12_104682742_A/C	SCZ	CMC_MSSM_162	C	intron_variant	non-coding	TXNRD1	ENSG00000198431	-	-	-	-
12_104682742_A/C	SCZ	CMC_MSSM_162	C	missense_variant	coding	TXNRD1	ENSG00000198431	185	62	E/A	gAa/gCa
12_104682742_A/C	SCZ	CMC_MSSM_162	C	missense_variant	coding	TXNRD1	ENSG00000198431	44	15	E/A	gAa/gCa
12_104682742_A/C	SCZ	CMC_MSSM_162	C	upstream_gene_variant	non-coding	TXNRD1	ENSG00000198431	-	-	-	-
12_104682742_A/C	SCZ	CMC_MSSM_162	C	missense_variant	coding	TXNRD1	ENSG00000198431	338	113	E/A	gAa/gCa
12_104682742_A/C	SCZ	CMC_MSSM_162	C	5_prime_UTR_variant	non-coding	TXNRD1	ENSG00000198431	-	-	-	-
12_104682742_A/C	SCZ	CMC_MSSM_162	C	downstream_gene_variant	non-coding	TXNRD1	ENSG00000198431	-	-	-	-
12_104682742_A/C	SCZ	CMC_MSSM_162	C	non_coding_transcript_exon_variant	non-coding	TXNRD1	ENSG00000198431	-	-	-	-
12_104682742_A/C	SCZ	CMC_MSSM_162	C	5_prime_UTR_variant,NMD_transcript_variant	non-coding	TXNRD1	ENSG00000198431	-	-	-	-
12_104682742_A/C	SCZ	CMC_MSSM_162	C	missense_variant	coding	TXNRD1	ENSG00000198431	38	13	E/A	gAa/gCa
12_104682742_A/C	SCZ	CMC_MSSM_162	C	regulatory_region_variant	non-coding	-	-	-	-	-	-
12_107125410_C/T	SCZ	CMC_MSSM_415	T	intron_variant	non-coding	RFX4	ENSG00000111783	-	-	-	-
12_107125410_C/T	SCZ	CMC_MSSM_415	T	intron_variant,non_coding_transcript_variant	non-coding	RFX4	ENSG00000111783	-	-	-	-
12_107125410_C/T	SCZ	CMC_MSSM_415	T	intron_variant,NMD_transcript_variant	non-coding	RP11-144F15.1	ENSG00000257545	-	-	-	-
12_107125410_C/T	SCZ	CMC_MSSM_415	T	intron_variant	non-coding	RP11-144F15.1	ENSG00000257545	-	-	-	-
12_107125410_C/T	SCZ	CMC_MSSM_415	T	intron_variant,non_coding_transcript_variant	non-coding	RP11-482D24.3	ENSG00000257918	-	-	-	-
12_109792228_G/A	SCZ	CMC_PITT_020	A	intron_variant	non-coding	MYO1H	ENSG00000174527	-	-	-	-
12_109792228_G/A	SCZ	CMC_PITT_020	A	non_coding_transcript_exon_variant	non-coding	RP11-256L11.1	ENSG00000256560	-	-	-	-
12_113495567_G/A	Control	CMC_PITT_082	A	5_prime_UTR_variant	non-coding	DTX1	ENSG00000135144	-	-	-	-
12_113495567_G/A	Control	CMC_PITT_082	A	downstream_gene_variant	non-coding	RPS15AP32	ENSG00000242461	-	-	-	-
12_113495567_G/A	Control	CMC_PITT_082	A	non_coding_transcript_exon_variant	non-coding	DTX1	ENSG00000135144	-	-	-	-
12_113495567_G/A	Control	CMC_PITT_082	A	regulatory_region_variant	non-coding	-	-	-	-	-	-
12_114265394_T/G	SCZ	CMC_MSSM_364	G	intron_variant	non-coding	RBM19	ENSG00000122965	-	-	-	-
12_114265394_T/G	SCZ	CMC_MSSM_364	G	intron_variant,NMD_transcript_variant	non-coding	RBM19	ENSG00000122965	-	-	-	-
12_114545109_G/A	SCZ	CMC_PITT_072	A	splice_region_variant,splice_polypyrimidine_tract_variant,intron_variant,non_coding_transcript_variant	non-coding	RP11-100F15.2	ENSG00000257997	-	-	-	-
12_114545109_G/A	SCZ	CMC_PITT_072	A	downstream_gene_variant	non-coding	GLULP5	ENSG00000257915	-	-	-	-
12_114545109_G/A	SCZ	CMC_PITT_072	A	intron_variant,non_coding_transcript_variant	non-coding	RP11-100F15.2	ENSG00000257997	-	-	-	-
12_114791277_G/A	SCZ	CMC_MSSM_273	A	downstream_gene_variant	non-coding	TBX5	ENSG00000089225	-	-	-	-
12_116457489_T/G	SCZ	CMC_MSSM_415	G	intron_variant	non-coding	MED13L	ENSG00000123066	-	-	-	-
12_116681714_C/T	SCZ	CMC_MSSM_224	T	intron_variant	non-coding	MED13L	ENSG00000123066	-	-	-	-
12_116681714_C/T	SCZ	CMC_MSSM_224	T	intron_variant,non_coding_transcript_variant	non-coding	MED13L	ENSG00000123066	-	-	-	-
12_116681714_C/T	SCZ	CMC_MSSM_224	T	regulatory_region_variant	non-coding	-	-	-	-	-	-
12_117197298_G/A	Control	CMC_PITT_113	A	intron_variant	non-coding	RNFT2	ENSG00000135119	-	-	-	-
12_117197298_G/A	Control	CMC_PITT_113	A	upstream_gene_variant	non-coding	RP11-407P2.1	ENSG00000239374	-	-	-	-
12_117197298_G/A	Control	CMC_PITT_113	A	intron_variant,NMD_transcript_variant	non-coding	RNFT2	ENSG00000135119	-	-	-	-
12_117687495_A/G	SCZ	CMC_MSSM_340	G	intron_variant	non-coding	NOS1	ENSG00000089250	-	-	-	-
12_117687495_A/G	SCZ	CMC_MSSM_340	G	upstream_gene_variant	non-coding	TCEB1P32	ENSG00000257465	-	-	-	-
12_118136750_C/T	Control	CMC_MSSM_055	T	intron_variant	non-coding	KSR2	ENSG00000171435	-	-	-	-
12_119349836_A/C	SCZ	CMC_MSSM_291	C	upstream_gene_variant	non-coding	RP11-357K6.3	ENSG00000256149	-	-	-	-
12_121176354_C/T	SCZ	CMC_MSSM_168	T	missense_variant	coding	ACADS	ENSG00000122971	814	272	R/C	Cgc/Tgc
12_121176354_C/T	SCZ	CMC_MSSM_168	T	missense_variant	coding	ACADS	ENSG00000122971	802	268	R/C	Cgc/Tgc
12_121176354_C/T	SCZ	CMC_MSSM_168	T	downstream_gene_variant	non-coding	ACADS	ENSG00000122971	-	-	-	-
12_121176354_C/T	SCZ	CMC_MSSM_168	T	downstream_gene_variant	non-coding	RP11-173P15.7	ENSG00000255946	-	-	-	-
12_121940013_C/T	SCZ	CMC_MSSM_327	T	intron_variant	non-coding	KDM2B	ENSG00000089094	-	-	-	-
12_121940013_C/T	SCZ	CMC_MSSM_327	T	intron_variant,non_coding_transcript_variant	non-coding	KDM2B	ENSG00000089094	-	-	-	-
12_121940013_C/T	SCZ	CMC_MSSM_327	T	intron_variant,NMD_transcript_variant	non-coding	KDM2B	ENSG00000089094	-	-	-	-
12_124390067_C/T	Control	CMC_PITT_064	T	intron_variant	non-coding	DNAH10	ENSG00000197653	-	-	-	-
12_124390067_C/T	Control	CMC_PITT_064	T	upstream_gene_variant	non-coding	DNAH10	ENSG00000197653	-	-	-	-
12_124390067_C/T	Control	CMC_PITT_064	T	regulatory_region_variant	non-coding	-	-	-	-	-	-
12_124390067_C/T	Control	CMC_PITT_064	T	TF_binding_site_variant	non-coding	-	-	-	-	-	-
12_124836526_T/C	SCZ	CMC_MSSM_352	C	intron_variant	non-coding	NCOR2	ENSG00000196498	-	-	-	-
12_124836526_T/C	SCZ	CMC_MSSM_352	C	upstream_gene_variant	non-coding	NCOR2	ENSG00000196498	-	-	-	-
12_124836526_T/C	SCZ	CMC_MSSM_352	C	downstream_gene_variant	non-coding	NCOR2	ENSG00000196498	-	-	-	-
12_124914581_C/T	SCZ	CMC_MSSM_343	T	intron_variant	non-coding	NCOR2	ENSG00000196498	-	-	-	-
12_124914581_C/T	SCZ	CMC_MSSM_343	T	downstream_gene_variant	non-coding	NCOR2	ENSG00000196498	-	-	-	-
12_124914581_C/T	SCZ	CMC_MSSM_343	T	intron_variant,non_coding_transcript_variant	non-coding	NCOR2	ENSG00000196498	-	-	-	-
12_126044363_G/A	SCZ	CMC_MSSM_321	A	intron_variant	non-coding	TMEM132B	ENSG00000139364	-	-	-	-
12_126044363_G/A	SCZ	CMC_MSSM_321	A	intron_variant,non_coding_transcript_variant	non-coding	TMEM132B	ENSG00000139364	-	-	-	-
12_127174511_C/T	Control	CMC_MSSM_109	T	intron_variant,non_coding_transcript_variant	non-coding	RP11-407A16.3	ENSG00000256732	-	-	-	-
12_127174511_C/T	Control	CMC_MSSM_109	T	intron_variant,non_coding_transcript_variant	non-coding	RP11-407A16.4	ENSG00000255944	-	-	-	-
12_127174511_C/T	Control	CMC_MSSM_109	T	upstream_gene_variant	non-coding	RP11-407A16.7	ENSG00000255998	-	-	-	-
12_128520644_G/A	SCZ	CMC_MSSM_295	A	intergenic_variant	non-coding	-	-	-	-	-	-
12_129283689_C/T	Control	CMC_MSSM_406	T	intron_variant	non-coding	SLC15A4	ENSG00000139370	-	-	-	-
12_129283689_C/T	Control	CMC_MSSM_406	T	downstream_gene_variant	non-coding	SLC15A4	ENSG00000139370	-	-	-	-
12_129283689_C/T	Control	CMC_MSSM_406	T	intron_variant,NMD_transcript_variant	non-coding	SLC15A4	ENSG00000139370	-	-	-	-
12_129283689_C/T	Control	CMC_MSSM_406	T	regulatory_region_variant	non-coding	-	-	-	-	-	-
12_129678785_G/A	SCZ	CMC_MSSM_304	A	intron_variant	non-coding	TMEM132D	ENSG00000151952	-	-	-	-
12_130320130_C/T	SCZ	CMC_MSSM_168	T	intron_variant	non-coding	TMEM132D	ENSG00000151952	-	-	-	-
12_130493454_C/T	Control	CMC_MSSM_106	T	intergenic_variant	non-coding	-	-	-	-	-	-
12_130723820_C/T	SCZ	CMC_MSSM_348	T	intergenic_variant	non-coding	-	-	-	-	-	-
12_130944254_C/T	Control	CMC_MSSM_369	T	intron_variant	non-coding	RIMBP2	ENSG00000060709	-	-	-	-
12_132416536_C/T	SCZ	CMC_MSSM_161	T	intron_variant	non-coding	PUS1	ENSG00000177192	-	-	-	-
12_132416536_C/T	SCZ	CMC_MSSM_161	T	upstream_gene_variant	non-coding	RP11-417L19.4	ENSG00000255992	-	-	-	-
12_132416536_C/T	SCZ	CMC_MSSM_161	T	5_prime_UTR_variant	non-coding	PUS1	ENSG00000177192	-	-	-	-
12_132416536_C/T	SCZ	CMC_MSSM_161	T	intron_variant,non_coding_transcript_variant	non-coding	PUS1	ENSG00000177192	-	-	-	-
13_21394824_C/T	SCZ	CMC_PITT_020	T	intron_variant	non-coding	XPO4	ENSG00000132953	-	-	-	-
13_21742430_C/T	SCZ	CMC_MSSM_142	T	3_prime_UTR_variant,NMD_transcript_variant	non-coding	SKA3	ENSG00000165480	-	-	-	-
13_21742430_C/T	SCZ	CMC_MSSM_142	T	missense_variant	coding	SKA3	ENSG00000165480	440	147	C/Y	tGt/tAt
13_21742430_C/T	SCZ	CMC_MSSM_142	T	intron_variant,NMD_transcript_variant	non-coding	SKA3	ENSG00000165480	-	-	-	-
13_21742430_C/T	SCZ	CMC_MSSM_142	T	downstream_gene_variant	non-coding	SKA3	ENSG00000165480	-	-	-	-
13_21742430_C/T	SCZ	CMC_MSSM_142	T	non_coding_transcript_exon_variant	non-coding	SKA3	ENSG00000165480	-	-	-	-
13_26596360_C/T	Control	CMC_MSSM_183	T	downstream_gene_variant	non-coding	ATP8A2	ENSG00000132932	-	-	-	-
13_26596360_C/T	Control	CMC_MSSM_183	T	3_prime_UTR_variant	non-coding	ATP8A2	ENSG00000132932	-	-	-	-
13_26596360_C/T	Control	CMC_MSSM_183	T	regulatory_region_variant	non-coding	-	-	-	-	-	-
13_27629795_G/A	Control	CMC_MSSM_099	A	regulatory_region_variant	non-coding	-	-	-	-	-	-
13_27629795_G/A	Control	CMC_MSSM_099	A	intergenic_variant	non-coding	-	-	-	-	-	-
13_29029102_T/C	SCZ	CMC_MSSM_297	C	intron_variant	non-coding	FLT1	ENSG00000102755	-	-	-	-
13_29280443_G/A	SCZ	CMC_MSSM_343	A	intron_variant	non-coding	SLC46A3	ENSG00000139508	-	-	-	-
13_29280443_G/A	SCZ	CMC_MSSM_343	A	upstream_gene_variant	non-coding	RNU6-53P	ENSG00000202237	-	-	-	-
13_29280443_G/A	SCZ	CMC_MSSM_343	A	upstream_gene_variant	non-coding	SLC46A3	ENSG00000139508	-	-	-	-
13_29502528_C/A	SCZ	CMC_MSSM_379	A	intergenic_variant	non-coding	-	-	-	-	-	-
13_29616812_T/G	SCZ	CMC_MSSM_224	G	intron_variant	non-coding	MTUS2	ENSG00000132938	-	-	-	-
13_30203902_C/T	SCZ	CMC_PITT_052	T	intergenic_variant	non-coding	-	-	-	-	-	-
13_30498280_A/G	SCZ	CMC_MSSM_372	G	intron_variant,non_coding_transcript_variant	non-coding	LINC00572	ENSG00000224405	-	-	-	-
13_30498280_A/G	SCZ	CMC_MSSM_372	G	regulatory_region_variant	non-coding	-	-	-	-	-	-
13_30498280_A/G	SCZ	CMC_MSSM_372	G	TF_binding_site_variant	non-coding	-	-	-	-	-	-
13_31293428_G/A	Control	CMC_MSSM_406	A	intergenic_variant	non-coding	-	-	-	-	-	-
13_32174030_G/A	Control	CMC_PITT_113	A	intergenic_variant	non-coding	-	-	-	-	-	-
13_32654746_G/A	SCZ	CMC_MSSM_352	A	intron_variant	non-coding	FRY	ENSG00000073910	-	-	-	-
13_32654746_G/A	SCZ	CMC_MSSM_352	A	TF_binding_site_variant	non-coding	-	-	-	-	-	-
13_33270949_G/A	SCZ	CMC_PITT_072	A	intron_variant	non-coding	PDS5B	ENSG00000083642	-	-	-	-
13_33270949_G/A	SCZ	CMC_PITT_072	A	intron_variant,NMD_transcript_variant	non-coding	PDS5B	ENSG00000083642	-	-	-	-
13_33270949_G/A	SCZ	CMC_PITT_072	A	upstream_gene_variant	non-coding	PDS5B	ENSG00000083642	-	-	-	-
13_34185313_C/T	SCZ	CMC_PITT_017	T	splice_polypyrimidine_tract_variant,intron_variant,non_coding_transcript_variant	non-coding	RP11-37L2.1	ENSG00000234535	-	-	-	-
13_34185313_C/T	SCZ	CMC_PITT_017	T	intron_variant,non_coding_transcript_variant	non-coding	RP11-141M1.3	ENSG00000230490	-	-	-	-
13_34185313_C/T	SCZ	CMC_PITT_017	T	regulatory_region_variant	non-coding	-	-	-	-	-	-
13_34185313_C/T	SCZ	CMC_PITT_017	T	TF_binding_site_variant	non-coding	-	-	-	-	-	-
13_34358460_C/G	SCZ	CMC_MSSM_168	G	intergenic_variant	non-coding	-	-	-	-	-	-
13_34872658_T/G	SCZ	CMC_PITT_072	G	intergenic_variant	non-coding	-	-	-	-	-	-
13_34911012_T/C	Control	CMC_MSSM_099	C	intergenic_variant	non-coding	-	-	-	-	-	-
13_34943976_G/A	SCZ	CMC_MSSM_224	A	intron_variant,non_coding_transcript_variant	non-coding	RP11-16D22.2	ENSG00000271850	-	-	-	-
13_36343767_G/A	SCZ	CMC_MSSM_364	A	downstream_gene_variant	non-coding	DCLK1	ENSG00000133083	-	-	-	-
13_36950105_A/G	SCZ	CMC_MSSM_273	G	intergenic_variant	non-coding	-	-	-	-	-	-
13_36962338_G/T	SCZ	CMC_MSSM_297	T	intergenic_variant	non-coding	-	-	-	-	-	-
13_37110264_C/T	SCZ	CMC_MSSM_213	T	intergenic_variant	non-coding	-	-	-	-	-	-
13_37682192_G/A	SCZ	CMC_PITT_118	A	upstream_gene_variant	non-coding	CSNK1A1L	ENSG00000180138	-	-	-	-
13_38963142_A/C	SCZ	CMC_MSSM_366	C	intergenic_variant	non-coding	-	-	-	-	-	-
13_39196499_A/G	SCZ	CMC_MSSM_297	G	upstream_gene_variant	non-coding	PRDX3P3	ENSG00000234701	-	-	-	-
13_47127118_T/G	SCZ	CMC_MSSM_297	G	upstream_gene_variant	non-coding	LRCH1	ENSG00000136141	-	-	-	-
13_47127118_T/G	SCZ	CMC_MSSM_297	G	regulatory_region_variant	non-coding	-	-	-	-	-	-
13_48238714_C/T	SCZ	CMC_MSSM_364	T	regulatory_region_variant	non-coding	-	-	-	-	-	-
13_48238714_C/T	SCZ	CMC_MSSM_364	T	intergenic_variant	non-coding	-	-	-	-	-	-
13_48815834_C/T	SCZ	CMC_MSSM_180	T	intron_variant	non-coding	ITM2B	ENSG00000136156	-	-	-	-
13_50855273_A/T	SCZ	CMC_MSSM_362	T	intron_variant,non_coding_transcript_variant	non-coding	DLEU1	ENSG00000176124	-	-	-	-
13_51036759_C/T	SCZ	CMC_MSSM_224	T	intron_variant,non_coding_transcript_variant	non-coding	DLEU1	ENSG00000176124	-	-	-	-
13_51172721_G/T	SCZ	CMC_MSSM_346	T	intron_variant,non_coding_transcript_variant	non-coding	DLEU1	ENSG00000176124	-	-	-	-
13_51172721_G/T	SCZ	CMC_MSSM_346	T	regulatory_region_variant	non-coding	-	-	-	-	-	-
13_51288348_C/T	SCZ	CMC_MSSM_340	T	intron_variant	non-coding	DLEU7	ENSG00000186047	-	-	-	-
13_51288348_C/T	SCZ	CMC_MSSM_340	T	intron_variant,non_coding_transcript_variant	non-coding	DLEU7	ENSG00000186047	-	-	-	-
13_51288348_C/T	SCZ	CMC_MSSM_340	T	intron_variant,non_coding_transcript_variant	non-coding	DLEU1	ENSG00000176124	-	-	-	-
13_51288348_C/T	SCZ	CMC_MSSM_340	T	regulatory_region_variant	non-coding	-	-	-	-	-	-
13_52098404_G/A	SCZ	CMC_MSSM_362	A	intron_variant,non_coding_transcript_variant	non-coding	INTS6-AS1	ENSG00000236778	-	-	-	-
13_53896568_A/C	Control	CMC_MSSM_183	C	intergenic_variant	non-coding	-	-	-	-	-	-
13_54243514_T/C	SCZ	CMC_MSSM_370	C	intergenic_variant	non-coding	-	-	-	-	-	-
13_55121881_A/T	SCZ	CMC_PITT_071	T	intergenic_variant	non-coding	-	-	-	-	-	-
13_55502247_C/A	SCZ	CMC_MSSM_222	A	intergenic_variant	non-coding	-	-	-	-	-	-
13_57196862_A/T	SCZ	CMC_MSSM_343	T	intergenic_variant	non-coding	-	-	-	-	-	-
13_60270125_C/T	SCZ	CMC_PITT_007	T	intron_variant	non-coding	DIAPH3	ENSG00000139734	-	-	-	-
13_60270125_C/T	SCZ	CMC_PITT_007	T	intron_variant,non_coding_transcript_variant	non-coding	DIAPH3	ENSG00000139734	-	-	-	-
13_62936504_C/T	SCZ	CMC_PITT_118	T	intergenic_variant	non-coding	-	-	-	-	-	-
13_63531946_C/T	SCZ	CMC_MSSM_027	T	intergenic_variant	non-coding	-	-	-	-	-	-
13_63560287_C/A	SCZ	CMC_MSSM_027	A	intergenic_variant	non-coding	-	-	-	-	-	-
13_63814636_G/T	SCZ	CMC_MSSM_372	T	intergenic_variant	non-coding	-	-	-	-	-	-
13_63873032_A/G	SCZ	CMC_PITT_020	G	intergenic_variant	non-coding	-	-	-	-	-	-
13_64728954_C/T	SCZ	CMC_MSSM_265	T	regulatory_region_variant	non-coding	-	-	-	-	-	-
13_64728954_C/T	SCZ	CMC_MSSM_265	T	intergenic_variant	non-coding	-	-	-	-	-	-
13_67013149_G/A	Control	CMC_PITT_050	A	intron_variant	non-coding	PCDH9	ENSG00000184226	-	-	-	-
13_67764776_A/G	SCZ	CMC_PITT_091	G	intron_variant	non-coding	PCDH9	ENSG00000184226	-	-	-	-
13_68245192_A/G	SCZ	CMC_PITT_118	G	intergenic_variant	non-coding	-	-	-	-	-	-
13_69041652_A/G	SCZ	CMC_MSSM_321	G	intergenic_variant	non-coding	-	-	-	-	-	-
13_69772050_G/C	SCZ	CMC_MSSM_273	C	regulatory_region_variant	non-coding	-	-	-	-	-	-
13_69772050_G/C	SCZ	CMC_MSSM_273	C	intergenic_variant	non-coding	-	-	-	-	-	-
13_70340891_G/A	Control	CMC_PITT_064	A	intron_variant	non-coding	KLHL1	ENSG00000150361	-	-	-	-
13_72579370_A/C	SCZ	CMC_MSSM_097	C	regulatory_region_variant	non-coding	-	-	-	-	-	-
13_72579370_A/C	SCZ	CMC_MSSM_097	C	intergenic_variant	non-coding	-	-	-	-	-	-
13_72621968_T/C	SCZ	CMC_MSSM_343	C	intergenic_variant	non-coding	-	-	-	-	-	-
13_73559021_A/C	SCZ	CMC_PITT_024	C	intron_variant	non-coding	PIBF1	ENSG00000083535	-	-	-	-
13_73559021_A/C	SCZ	CMC_PITT_024	C	intron_variant,non_coding_transcript_variant	non-coding	PIBF1	ENSG00000083535	-	-	-	-
13_73868238_C/T	Control	CMC_PITT_098	T	regulatory_region_variant	non-coding	-	-	-	-	-	-
13_73868238_C/T	Control	CMC_PITT_098	T	intergenic_variant	non-coding	-	-	-	-	-	-
13_74601269_A/G	SCZ	CMC_MSSM_352	G	intron_variant	non-coding	KLF12	ENSG00000118922	-	-	-	-
13_75131311_C/A	SCZ	CMC_MSSM_339	A	downstream_gene_variant	non-coding	LINC00347	ENSG00000236678	-	-	-	-
13_75131311_C/A	SCZ	CMC_MSSM_339	A	intron_variant,non_coding_transcript_variant	non-coding	LINC00347	ENSG00000236678	-	-	-	-
13_75584339_G/A	Control	CMC_PITT_064	A	intergenic_variant	non-coding	-	-	-	-	-	-
13_75709958_G/A	SCZ	CMC_MSSM_097	A	upstream_gene_variant	non-coding	SSR1P2	ENSG00000226665	-	-	-	-
13_75709958_G/A	SCZ	CMC_MSSM_097	A	regulatory_region_variant	non-coding	-	-	-	-	-	-
13_75709958_G/A	SCZ	CMC_MSSM_097	A	TF_binding_site_variant	non-coding	-	-	-	-	-	-
13_75828966_G/A	Control	CMC_MSSM_100	A	downstream_gene_variant	non-coding	LINC01078	ENSG00000223880	-	-	-	-
13_76819030_G/T	Control	CMC_MSSM_055	T	intergenic_variant	non-coding	-	-	-	-	-	-
13_78042065_G/A	SCZ	CMC_MSSM_180	A	intergenic_variant	non-coding	-	-	-	-	-	-
13_79324288_G/A	SCZ	CMC_MSSM_340	A	intergenic_variant	non-coding	-	-	-	-	-	-
13_79768282_G/C	SCZ	CMC_PITT_007	C	intergenic_variant	non-coding	-	-	-	-	-	-
13_80504378_C/T	SCZ	CMC_PITT_007	T	intergenic_variant	non-coding	-	-	-	-	-	-
13_81299412_C/T	Control	CMC_MSSM_369	T	intergenic_variant	non-coding	-	-	-	-	-	-
13_81750995_A/C	SCZ	CMC_MSSM_340	C	intergenic_variant	non-coding	-	-	-	-	-	-
13_82280077_A/G	SCZ	CMC_MSSM_161	G	intergenic_variant	non-coding	-	-	-	-	-	-
13_83324174_G/A	SCZ	CMC_MSSM_321	A	intergenic_variant	non-coding	-	-	-	-	-	-
13_84127480_G/T	SCZ	CMC_MSSM_343	T	intergenic_variant	non-coding	-	-	-	-	-	-
13_84158935_T/G	SCZ	CMC_MSSM_161	G	intergenic_variant	non-coding	-	-	-	-	-	-
13_84257609_G/A	SCZ	CMC_MSSM_339	A	intergenic_variant	non-coding	-	-	-	-	-	-
13_84370714_G/C	SCZ	CMC_PITT_017	C	intergenic_variant	non-coding	-	-	-	-	-	-
13_84668577_T/G	SCZ	CMC_MSSM_224	G	intergenic_variant	non-coding	-	-	-	-	-	-
13_84709121_G/A	SCZ	CMC_PITT_007	A	intergenic_variant	non-coding	-	-	-	-	-	-
13_84711546_T/G	SCZ	CMC_PITT_007	G	intergenic_variant	non-coding	-	-	-	-	-	-
13_85384726_G/A	Control	CMC_MSSM_055	A	intergenic_variant	non-coding	-	-	-	-	-	-
13_85615775_G/A	SCZ	CMC_MSSM_364	A	intergenic_variant	non-coding	-	-	-	-	-	-
13_87792531_T/C	SCZ	CMC_MSSM_305	C	intergenic_variant	non-coding	-	-	-	-	-	-
13_88714555_C/T	SCZ	CMC_MSSM_364	T	intergenic_variant	non-coding	-	-	-	-	-	-
13_88773012_G/A	SCZ	CMC_MSSM_211	A	intergenic_variant	non-coding	-	-	-	-	-	-
13_89725206_G/A	SCZ	CMC_MSSM_266	A	intergenic_variant	non-coding	-	-	-	-	-	-
13_90147263_G/A	SCZ	CMC_MSSM_269	A	intron_variant,non_coding_transcript_variant	non-coding	LINC01040	ENSG00000226037	-	-	-	-
13_93892311_C/A	SCZ	CMC_MSSM_343	A	intron_variant	non-coding	GPC6	ENSG00000183098	-	-	-	-
13_94615883_G/A	SCZ	CMC_MSSM_213	A	intron_variant	non-coding	GPC6	ENSG00000183098	-	-	-	-
13_94615883_G/A	SCZ	CMC_MSSM_213	A	regulatory_region_variant	non-coding	-	-	-	-	-	-
13_94615883_G/A	SCZ	CMC_MSSM_213	A	TF_binding_site_variant	non-coding	-	-	-	-	-	-
13_96766467_G/A	Control	CMC_MSSM_109	A	intron_variant	non-coding	HS6ST3	ENSG00000185352	-	-	-	-
13_97060199_T/C	Control	CMC_PITT_050	C	intron_variant	non-coding	HS6ST3	ENSG00000185352	-	-	-	-
13_97200961_G/A	SCZ	CMC_MSSM_265	A	intron_variant	non-coding	HS6ST3	ENSG00000185352	-	-	-	-
13_98032448_C/T	SCZ	CMC_MSSM_363	T	intron_variant	non-coding	MBNL2	ENSG00000139793	-	-	-	-
13_98032448_C/T	SCZ	CMC_MSSM_363	T	intron_variant,NMD_transcript_variant	non-coding	MBNL2	ENSG00000139793	-	-	-	-
13_98032448_C/T	SCZ	CMC_MSSM_363	T	regulatory_region_variant	non-coding	-	-	-	-	-	-
13_99037502_G/T	SCZ	CMC_MSSM_161	T	intron_variant	non-coding	FARP1	ENSG00000152767	-	-	-	-
13_99037502_G/T	SCZ	CMC_MSSM_161	T	intron_variant,non_coding_transcript_variant	non-coding	FARP1	ENSG00000152767	-	-	-	-
13_99037502_G/T	SCZ	CMC_MSSM_161	T	downstream_gene_variant	non-coding	FARP1	ENSG00000152767	-	-	-	-
13_99897672_C/T	SCZ	CMC_PITT_007	T	intron_variant	non-coding	UBAC2	ENSG00000134882	-	-	-	-
13_99897672_C/T	SCZ	CMC_PITT_007	T	downstream_gene_variant	non-coding	UBAC2	ENSG00000134882	-	-	-	-
13_99897672_C/T	SCZ	CMC_PITT_007	T	intron_variant,non_coding_transcript_variant	non-coding	UBAC2	ENSG00000134882	-	-	-	-
13_102833731_C/A	SCZ	CMC_MSSM_027	A	intron_variant	non-coding	FGF14	ENSG00000102466	-	-	-	-
13_103567225_G/A	SCZ	CMC_MSSM_097	A	regulatory_region_variant	non-coding	-	-	-	-	-	-
13_103567225_G/A	SCZ	CMC_MSSM_097	A	intergenic_variant	non-coding	-	-	-	-	-	-
13_104219731_G/T	SCZ	CMC_PITT_060	T	intergenic_variant	non-coding	-	-	-	-	-	-
13_104442492_G/T	SCZ	CMC_MSSM_222	T	intergenic_variant	non-coding	-	-	-	-	-	-
13_104778893_A/T	Control	CMC_MSSM_109	T	intergenic_variant	non-coding	-	-	-	-	-	-
13_104869444_G/T	SCZ	CMC_MSSM_415	T	intergenic_variant	non-coding	-	-	-	-	-	-
13_104883453_C/A	SCZ	CMC_MSSM_266	A	intergenic_variant	non-coding	-	-	-	-	-	-
13_106414070_C/T	SCZ	CMC_MSSM_363	T	intron_variant,non_coding_transcript_variant	non-coding	LINC00343	ENSG00000226620	-	-	-	-
13_106414070_C/T	SCZ	CMC_MSSM_363	T	non_coding_transcript_exon_variant	non-coding	LINC00343	ENSG00000226620	-	-	-	-
13_106885604_T/A	Control	CMC_MSSM_100	A	regulatory_region_variant	non-coding	-	-	-	-	-	-
13_106885604_T/A	Control	CMC_MSSM_100	A	intergenic_variant	non-coding	-	-	-	-	-	-
13_107032753_C/T	SCZ	CMC_PITT_004	T	downstream_gene_variant	non-coding	LINC00460	ENSG00000233532	-	-	-	-
13_107032753_C/T	SCZ	CMC_PITT_004	T	regulatory_region_variant	non-coding	-	-	-	-	-	-
13_107346615_T/C	Control	CMC_MSSM_227	C	intergenic_variant	non-coding	-	-	-	-	-	-
13_107384034_T/C	SCZ	CMC_MSSM_193	C	intergenic_variant	non-coding	-	-	-	-	-	-
13_107662193_T/C	SCZ	CMC_MSSM_273	C	intergenic_variant	non-coding	-	-	-	-	-	-
13_109096948_C/T	Control	CMC_MSSM_109	T	intergenic_variant	non-coding	-	-	-	-	-	-
13_109208743_T/C	SCZ	CMC_MSSM_405	C	intergenic_variant	non-coding	-	-	-	-	-	-
13_109358003_C/G	SCZ	CMC_MSSM_372	G	intron_variant	non-coding	MYO16	ENSG00000041515	-	-	-	-
13_110499392_G/A	SCZ	CMC_MSSM_366	A	intergenic_variant	non-coding	-	-	-	-	-	-
13_111354728_C/T	SCZ	CMC_PITT_017	T	intron_variant	non-coding	CARS2	ENSG00000134905	-	-	-	-
13_111354728_C/T	SCZ	CMC_PITT_017	T	intron_variant,non_coding_transcript_variant	non-coding	CARS2	ENSG00000134905	-	-	-	-
13_111354728_C/T	SCZ	CMC_PITT_017	T	downstream_gene_variant	non-coding	CARS2	ENSG00000134905	-	-	-	-
13_111354728_C/T	SCZ	CMC_PITT_017	T	intron_variant,NMD_transcript_variant	non-coding	CARS2	ENSG00000134905	-	-	-	-
13_111451514_G/A	SCZ	CMC_PITT_052	A	intergenic_variant	non-coding	-	-	-	-	-	-
13_112585091_C/T	SCZ	CMC_MSSM_366	T	intergenic_variant	non-coding	-	-	-	-	-	-
13_114063079_G/A	SCZ	CMC_MSSM_265	A	intergenic_variant	non-coding	-	-	-	-	-	-
13_114135602_C/T	SCZ	CMC_MSSM_373	T	intron_variant	non-coding	DCUN1D2	ENSG00000150401	-	-	-	-
13_114135602_C/T	SCZ	CMC_MSSM_373	T	upstream_gene_variant	non-coding	RNU1-16P	ENSG00000202347	-	-	-	-
13_114135602_C/T	SCZ	CMC_MSSM_373	T	intron_variant,NMD_transcript_variant	non-coding	DCUN1D2	ENSG00000150401	-	-	-	-
13_114135602_C/T	SCZ	CMC_MSSM_373	T	intron_variant,non_coding_transcript_variant	non-coding	DCUN1D2	ENSG00000150401	-	-	-	-
13_114135602_C/T	SCZ	CMC_MSSM_373	T	downstream_gene_variant	non-coding	DCUN1D2	ENSG00000150401	-	-	-	-
13_114310572_G/A	SCZ	CMC_MSSM_363	A	intron_variant	non-coding	ATP4B	ENSG00000186009	-	-	-	-
13_114803030_G/A	SCZ	CMC_MSSM_366	A	intron_variant	non-coding	RASA3	ENSG00000185989	-	-	-	-
14_21364309_G/A	SCZ	CMC_MSSM_161	A	downstream_gene_variant	non-coding	RNASE3	ENSG00000169397	-	-	-	-
14_21364309_G/A	SCZ	CMC_MSSM_161	A	downstream_gene_variant	non-coding	RP11-219E7.4	ENSG00000258918	-	-	-	-
14_21364309_G/A	SCZ	CMC_MSSM_161	A	regulatory_region_variant	non-coding	-	-	-	-	-	-
14_21480791_G/A	SCZ	CMC_MSSM_222	A	downstream_gene_variant	non-coding	NDRG2	ENSG00000165795	-	-	-	-
14_23612638_T/G	SCZ	CMC_PITT_007	G	intron_variant	non-coding	SLC7A8	ENSG00000092068	-	-	-	-
14_23612638_T/G	SCZ	CMC_PITT_007	G	intron_variant,NMD_transcript_variant	non-coding	SLC7A8	ENSG00000092068	-	-	-	-
14_23612638_T/G	SCZ	CMC_PITT_007	G	intron_variant,non_coding_transcript_variant	non-coding	SLC7A8	ENSG00000092068	-	-	-	-
14_23612638_T/G	SCZ	CMC_PITT_007	G	regulatory_region_variant	non-coding	-	-	-	-	-	-
14_23686785_G/A	Control	CMC_MSSM_179	A	intron_variant	non-coding	C14orf164	ENSG00000215277	-	-	-	-
14_24731243_G/A	SCZ	CMC_MSSM_299	A	stop_gained	coding	TGM1	ENSG00000092295	316	106	R/*	Cga/Tga
14_24731243_G/A	SCZ	CMC_MSSM_299	A	downstream_gene_variant	non-coding	RABGGTA	ENSG00000100949	-	-	-	-
14_24731243_G/A	SCZ	CMC_MSSM_299	A	intron_variant	non-coding	TGM1	ENSG00000092295	-	-	-	-
14_24731243_G/A	SCZ	CMC_MSSM_299	A	upstream_gene_variant	non-coding	TGM1	ENSG00000092295	-	-	-	-
14_24731243_G/A	SCZ	CMC_MSSM_299	A	downstream_gene_variant	non-coding	TGM1	ENSG00000092295	-	-	-	-
14_24953258_T/C	SCZ	CMC_MSSM_224	C	regulatory_region_variant	non-coding	-	-	-	-	-	-
14_24953258_T/C	SCZ	CMC_MSSM_224	C	intergenic_variant	non-coding	-	-	-	-	-	-
14_25519526_A/C	SCZ	CMC_MSSM_372	C	upstream_gene_variant	non-coding	STXBP6	ENSG00000168952	-	-	-	-
14_25519526_A/C	SCZ	CMC_MSSM_372	C	regulatory_region_variant	non-coding	-	-	-	-	-	-
14_26687731_T/C	SCZ	CMC_MSSM_097	C	intergenic_variant	non-coding	-	-	-	-	-	-
14_26773317_A/G	SCZ	CMC_PITT_007	G	intergenic_variant	non-coding	-	-	-	-	-	-
14_28712421_A/C	SCZ	CMC_PITT_017	C	intergenic_variant	non-coding	-	-	-	-	-	-
14_28833238_C/T	Control	CMC_MSSM_099	T	intron_variant,non_coding_transcript_variant	non-coding	CTD-2591A6.2	ENSG00000257869	-	-	-	-
14_28916976_T/C	SCZ	CMC_MSSM_162	C	intergenic_variant	non-coding	-	-	-	-	-	-
14_29089975_C/T	SCZ	CMC_MSSM_370	T	intergenic_variant	non-coding	-	-	-	-	-	-
14_30225338_A/C	SCZ	CMC_MSSM_308	C	intron_variant	non-coding	PRKD1	ENSG00000184304	-	-	-	-
14_30404403_G/A	SCZ	CMC_PITT_052	A	intron_variant	non-coding	PRKD1	ENSG00000184304	-	-	-	-
14_33173083_G/A	SCZ	CMC_MSSM_305	A	intron_variant	non-coding	AKAP6	ENSG00000151320	-	-	-	-
14_33173083_G/A	SCZ	CMC_MSSM_305	A	intron_variant,non_coding_transcript_variant	non-coding	AKAP6	ENSG00000151320	-	-	-	-
14_33173083_G/A	SCZ	CMC_MSSM_305	A	regulatory_region_variant	non-coding	-	-	-	-	-	-
14_33184326_C/G	SCZ	CMC_MSSM_265	G	intron_variant	non-coding	AKAP6	ENSG00000151320	-	-	-	-
14_33184326_C/G	SCZ	CMC_MSSM_265	G	intron_variant,non_coding_transcript_variant	non-coding	AKAP6	ENSG00000151320	-	-	-	-
14_33334309_G/A	Control	CMC_MSSM_100	A	intergenic_variant	non-coding	-	-	-	-	-	-
14_34182073_C/T	SCZ	CMC_MSSM_297	T	intron_variant	non-coding	NPAS3	ENSG00000151322	-	-	-	-
14_34338416_G/A	Control	CMC_PITT_050	A	intergenic_variant	non-coding	-	-	-	-	-	-
14_34410526_G/A	Control	CMC_MSSM_055	A	intron_variant	non-coding	EGLN3	ENSG00000129521	-	-	-	-
14_34555325_T/C	SCZ	CMC_MSSM_201	C	intron_variant	non-coding	EGLN3	ENSG00000129521	-	-	-	-
14_34555325_T/C	SCZ	CMC_MSSM_201	C	intron_variant,non_coding_transcript_variant	non-coding	EGLN3	ENSG00000129521	-	-	-	-
14_35760115_G/A	Control	CMC_MSSM_178	A	upstream_gene_variant	non-coding	PSMA6	ENSG00000100902	-	-	-	-
14_35760115_G/A	Control	CMC_MSSM_178	A	intron_variant	non-coding	PSMA6	ENSG00000100902	-	-	-	-
14_35760115_G/A	Control	CMC_MSSM_178	A	intron_variant,NMD_transcript_variant	non-coding	KIAA0391	ENSG00000258790	-	-	-	-
14_35760115_G/A	Control	CMC_MSSM_178	A	upstream_gene_variant	non-coding	AL121594.1	ENSG00000265530	-	-	-	-
14_37049191_C/T	SCZ	CMC_MSSM_343	T	downstream_gene_variant	non-coding	NKX2-8	ENSG00000136327	-	-	-	-
14_37049191_C/T	SCZ	CMC_MSSM_343	T	upstream_gene_variant	non-coding	RPL29P3	ENSG00000243730	-	-	-	-
14_37619768_A/T	SCZ	CMC_PITT_072	T	intron_variant	non-coding	SLC25A21	ENSG00000183032	-	-	-	-
14_37619768_A/T	SCZ	CMC_PITT_072	T	intron_variant,non_coding_transcript_variant	non-coding	SLC25A21	ENSG00000183032	-	-	-	-
14_37619768_A/T	SCZ	CMC_PITT_072	T	regulatory_region_variant	non-coding	-	-	-	-	-	-
14_37923782_C/T	Control	CMC_PITT_101	T	intron_variant	non-coding	MIPOL1	ENSG00000151338	-	-	-	-
14_37923782_C/T	Control	CMC_PITT_101	T	intron_variant,NMD_transcript_variant	non-coding	MIPOL1	ENSG00000151338	-	-	-	-
14_38364066_C/A	Control	CMC_MSSM_406	A	intron_variant,NMD_transcript_variant	non-coding	TTC6	ENSG00000139865	-	-	-	-
14_38364066_C/A	Control	CMC_MSSM_406	A	downstream_gene_variant	non-coding	LINC00517	ENSG00000259091	-	-	-	-
14_40323445_G/C	Control	CMC_MSSM_406	C	regulatory_region_variant	non-coding	-	-	-	-	-	-
14_40323445_G/C	Control	CMC_MSSM_406	C	intergenic_variant	non-coding	-	-	-	-	-	-
14_41435774_C/A	Control	CMC_PITT_010	A	intron_variant,non_coding_transcript_variant	non-coding	RP11-129M6.1	ENSG00000251363	-	-	-	-
14_41607720_T/C	Control	CMC_MSSM_109	C	intergenic_variant	non-coding	-	-	-	-	-	-
14_41651848_T/C	SCZ	CMC_MSSM_327	C	intergenic_variant	non-coding	-	-	-	-	-	-
14_42026518_G/A	SCZ	CMC_MSSM_180	A	upstream_gene_variant	non-coding	CTD-2298J14.1	ENSG00000258901	-	-	-	-
14_42909114_T/A	SCZ	CMC_MSSM_224	A	intron_variant,non_coding_transcript_variant	non-coding	RP11-214N1.1	ENSG00000258850	-	-	-	-
14_42909114_T/A	SCZ	CMC_MSSM_224	A	intron_variant,non_coding_transcript_variant	non-coding	CTD-2307P3.1	ENSG00000258394	-	-	-	-
14_44007793_A/G	Control	CMC_MSSM_391	G	downstream_gene_variant	non-coding	KRT8P2	ENSG00000258828	-	-	-	-
14_44242994_G/A	SCZ	CMC_PITT_020	A	intergenic_variant	non-coding	-	-	-	-	-	-
14_45347118_C/T	Control	CMC_PITT_082	T	intron_variant,non_coding_transcript_variant	non-coding	RP11-857B24.1	ENSG00000258633	-	-	-	-
14_47858372_C/T	SCZ	CMC_PITT_118	T	intron_variant	non-coding	MDGA2	ENSG00000139915	-	-	-	-
14_47858372_C/T	SCZ	CMC_PITT_118	T	intron_variant	non-coding	MDGA2	ENSG00000272781	-	-	-	-
14_47858372_C/T	SCZ	CMC_PITT_118	T	intron_variant,NMD_transcript_variant	non-coding	MDGA2	ENSG00000139915	-	-	-	-
14_49474441_T/G	SCZ	CMC_MSSM_162	G	intergenic_variant	non-coding	-	-	-	-	-	-
14_49608747_C/A	SCZ	CMC_MSSM_340	A	intergenic_variant	non-coding	-	-	-	-	-	-
14_50300506_C/A	SCZ	CMC_MSSM_142	A	intron_variant	non-coding	NEMF	ENSG00000165525	-	-	-	-
14_50300506_C/A	SCZ	CMC_MSSM_142	A	downstream_gene_variant	non-coding	AL627171.1	ENSG00000197502	-	-	-	-
14_50300506_C/A	SCZ	CMC_MSSM_142	A	upstream_gene_variant	non-coding	NEMF	ENSG00000165525	-	-	-	-
14_50300506_C/A	SCZ	CMC_MSSM_142	A	downstream_gene_variant	non-coding	NEMF	ENSG00000165525	-	-	-	-
14_50300506_C/A	SCZ	CMC_MSSM_142	A	intron_variant,non_coding_transcript_variant	non-coding	NEMF	ENSG00000165525	-	-	-	-
14_50810646_G/A	SCZ	CMC_MSSM_308	A	intron_variant	non-coding	CDKL1	ENSG00000100490	-	-	-	-
14_50810646_G/A	SCZ	CMC_MSSM_308	A	intron_variant,non_coding_transcript_variant	non-coding	CDKL1	ENSG00000100490	-	-	-	-
14_50810646_G/A	SCZ	CMC_MSSM_308	A	upstream_gene_variant	non-coding	CDKL1	ENSG00000100490	-	-	-	-
14_53721249_G/A	SCZ	CMC_MSSM_224	A	intron_variant,non_coding_transcript_variant	non-coding	AL163953.3	ENSG00000237356	-	-	-	-
14_55203969_C/G	Control	CMC_PITT_010	G	intron_variant	non-coding	SAMD4A	ENSG00000020577	-	-	-	-
14_55203969_C/G	Control	CMC_PITT_010	G	missense_variant	coding	SAMD4A	ENSG00000020577	940	314	R/G	Cgt/Ggt
14_55203969_C/G	Control	CMC_PITT_010	G	missense_variant	coding	SAMD4A	ENSG00000020577	943	315	R/G	Cgt/Ggt
14_55203969_C/G	Control	CMC_PITT_010	G	downstream_gene_variant	non-coding	SAMD4A	ENSG00000020577	-	-	-	-
14_55203969_C/G	Control	CMC_PITT_010	G	regulatory_region_variant	non-coding	-	-	-	-	-	-
14_56052722_A/G	SCZ	CMC_MSSM_321	G	intron_variant	non-coding	KTN1	ENSG00000126777	-	-	-	-
14_56052722_A/G	SCZ	CMC_MSSM_321	G	intron_variant,NMD_transcript_variant	non-coding	KTN1	ENSG00000126777	-	-	-	-
14_56287735_A/C	SCZ	CMC_PITT_020	C	intergenic_variant	non-coding	-	-	-	-	-	-
14_58153932_G/T	Control	CMC_MSSM_100	T	intron_variant,non_coding_transcript_variant	non-coding	SLC35F4	ENSG00000151812	-	-	-	-
14_58153932_G/T	Control	CMC_MSSM_100	T	intron_variant	non-coding	SLC35F4	ENSG00000151812	-	-	-	-
14_58206296_A/G	SCZ	CMC_MSSM_213	G	intron_variant,non_coding_transcript_variant	non-coding	SLC35F4	ENSG00000151812	-	-	-	-
14_58206296_A/G	SCZ	CMC_MSSM_213	G	intron_variant	non-coding	SLC35F4	ENSG00000151812	-	-	-	-
14_58206296_A/G	SCZ	CMC_MSSM_213	G	regulatory_region_variant	non-coding	-	-	-	-	-	-
14_61980174_A/G	SCZ	CMC_MSSM_224	G	intron_variant	non-coding	PRKCH	ENSG00000027075	-	-	-	-
14_61980174_A/G	SCZ	CMC_MSSM_224	G	intron_variant,non_coding_transcript_variant	non-coding	PRKCH	ENSG00000027075	-	-	-	-
14_62563703_A/G	Control	CMC_PITT_098	G	intron_variant	non-coding	SYT16	ENSG00000139973	-	-	-	-
14_62563703_A/G	Control	CMC_PITT_098	G	intron_variant,NMD_transcript_variant	non-coding	SYT16	ENSG00000139973	-	-	-	-
14_63153262_C/G	SCZ	CMC_MSSM_321	G	intergenic_variant	non-coding	-	-	-	-	-	-
14_63189854_G/T	SCZ	CMC_MSSM_265	T	intron_variant	non-coding	KCNH5	ENSG00000140015	-	-	-	-
14_64615162_C/T	Control	CMC_MSSM_100	T	intron_variant	non-coding	SYNE2	ENSG00000054654	-	-	-	-
14_64615162_C/T	Control	CMC_MSSM_100	T	intron_variant	non-coding	ESR2	ENSG00000140009	-	-	-	-
14_64615162_C/T	Control	CMC_MSSM_100	T	intron_variant,NMD_transcript_variant	non-coding	SYNE2	ENSG00000054654	-	-	-	-
14_66028041_T/G	Control	CMC_MSSM_183	G	splice_polypyrimidine_tract_variant,intron_variant,NMD_transcript_variant	non-coding	FUT8	ENSG00000033170	-	-	-	-
14_66028041_T/G	Control	CMC_MSSM_183	G	intron_variant	non-coding	FUT8	ENSG00000033170	-	-	-	-
14_66028041_T/G	Control	CMC_MSSM_183	G	splice_polypyrimidine_tract_variant,intron_variant	non-coding	FUT8	ENSG00000033170	-	-	-	-
14_66120346_G/A	Control	CMC_MSSM_369	A	intron_variant,NMD_transcript_variant	non-coding	FUT8	ENSG00000033170	-	-	-	-
14_66120346_G/A	Control	CMC_MSSM_369	A	intron_variant	non-coding	FUT8	ENSG00000033170	-	-	-	-
14_66120346_G/A	Control	CMC_MSSM_369	A	intron_variant,non_coding_transcript_variant	non-coding	FUT8	ENSG00000033170	-	-	-	-
14_66578750_G/A	Control	CMC_MSSM_406	A	intron_variant,non_coding_transcript_variant	non-coding	RP11-783L4.1	ENSG00000258502	-	-	-	-
14_67337885_A/C	SCZ	CMC_PITT_024	C	intron_variant	non-coding	GPHN	ENSG00000171723	-	-	-	-
14_67337885_A/C	SCZ	CMC_PITT_024	C	intron_variant,non_coding_transcript_variant	non-coding	GPHN	ENSG00000171723	-	-	-	-
14_67337885_A/C	SCZ	CMC_PITT_024	C	intron_variant,NMD_transcript_variant	non-coding	GPHN	ENSG00000171723	-	-	-	-
14_67494710_G/A	Control	CMC_PITT_082	A	intron_variant	non-coding	GPHN	ENSG00000171723	-	-	-	-
14_67494710_G/A	Control	CMC_PITT_082	A	intron_variant,non_coding_transcript_variant	non-coding	GPHN	ENSG00000171723	-	-	-	-
14_69143988_G/A	SCZ	CMC_MSSM_415	A	intron_variant,non_coding_transcript_variant	non-coding	RAD51B	ENSG00000182185	-	-	-	-
14_69143988_G/A	SCZ	CMC_MSSM_415	A	intron_variant	non-coding	RAD51B	ENSG00000182185	-	-	-	-
14_69798832_A/C	Control	CMC_MSSM_069	C	intron_variant	non-coding	GALNT16	ENSG00000100626	-	-	-	-
14_69798832_A/C	Control	CMC_MSSM_069	C	intron_variant,NMD_transcript_variant	non-coding	GALNT16	ENSG00000100626	-	-	-	-
14_69798832_A/C	Control	CMC_MSSM_069	C	upstream_gene_variant	non-coding	GALNT16	ENSG00000100626	-	-	-	-
14_70581926_C/T	SCZ	CMC_MSSM_352	T	intron_variant	non-coding	SLC8A3	ENSG00000100678	-	-	-	-
14_70581926_C/T	SCZ	CMC_MSSM_352	T	intron_variant,NMD_transcript_variant	non-coding	SLC8A3	ENSG00000100678	-	-	-	-
14_70902024_C/A	Control	CMC_PITT_064	A	intron_variant,non_coding_transcript_variant	non-coding	RP11-486O13.4	ENSG00000257759	-	-	-	-
14_72675255_T/C	SCZ	CMC_MSSM_142	C	intron_variant	non-coding	RGS6	ENSG00000182732	-	-	-	-
14_72675255_T/C	SCZ	CMC_MSSM_142	C	intron_variant,NMD_transcript_variant	non-coding	RGS6	ENSG00000182732	-	-	-	-
14_73178791_C/G	SCZ	CMC_PITT_060	G	intron_variant,NMD_transcript_variant	non-coding	DPF3	ENSG00000205683	-	-	-	-
14_73178791_C/G	SCZ	CMC_PITT_060	G	intron_variant	non-coding	DPF3	ENSG00000205683	-	-	-	-
14_73178791_C/G	SCZ	CMC_PITT_060	G	intron_variant,non_coding_transcript_variant	non-coding	DPF3	ENSG00000205683	-	-	-	-
14_73351474_A/C	SCZ	CMC_MSSM_343	C	intron_variant,NMD_transcript_variant	non-coding	DPF3	ENSG00000205683	-	-	-	-
14_73351474_A/C	SCZ	CMC_MSSM_343	C	intron_variant	non-coding	DPF3	ENSG00000205683	-	-	-	-
14_73351474_A/C	SCZ	CMC_MSSM_343	C	regulatory_region_variant	non-coding	-	-	-	-	-	-
14_73493685_A/C	SCZ	CMC_MSSM_213	C	5_prime_UTR_variant	non-coding	ZFYVE1	ENSG00000165861	-	-	-	-
14_73493685_A/C	SCZ	CMC_MSSM_213	C	regulatory_region_variant	non-coding	-	-	-	-	-	-
14_73964961_A/G	Control	CMC_MSSM_215	G	downstream_gene_variant	non-coding	AC005280.1	ENSG00000170468	-	-	-	-
14_73964961_A/G	Control	CMC_MSSM_215	G	missense_variant	coding	HEATR4	ENSG00000187105	2444	815	L/P	cTg/cCg
14_73964961_A/G	Control	CMC_MSSM_215	G	downstream_gene_variant	non-coding	C14orf169	ENSG00000255242	-	-	-	-
14_73964961_A/G	Control	CMC_MSSM_215	G	missense_variant	coding	HEATR4	ENSG00000187105	2303	768	L/P	cTg/cCg
14_74847185_C/T	SCZ	CMC_MSSM_097	T	upstream_gene_variant	non-coding	RPS2P2	ENSG00000177776	-	-	-	-
14_74847185_C/T	SCZ	CMC_MSSM_097	T	regulatory_region_variant	non-coding	-	-	-	-	-	-
14_75744155_C/T	SCZ	CMC_MSSM_297	T	upstream_gene_variant	non-coding	FOS	ENSG00000170345	-	-	-	-
14_75744155_C/T	SCZ	CMC_MSSM_297	T	regulatory_region_variant	non-coding	-	-	-	-	-	-
14_75744155_C/T	SCZ	CMC_MSSM_297	T	TF_binding_site_variant	non-coding	-	-	-	-	-	-
14_77575535_A/G	SCZ	CMC_MSSM_352	G	intron_variant	non-coding	CIPC	ENSG00000198894	-	-	-	-
14_77575535_A/G	SCZ	CMC_MSSM_352	G	downstream_gene_variant	non-coding	CIPC	ENSG00000198894	-	-	-	-
14_77575535_A/G	SCZ	CMC_MSSM_352	G	intron_variant,NMD_transcript_variant	non-coding	RP11-463C8.4	ENSG00000259164	-	-	-	-
14_77776915_T/A	SCZ	CMC_MSSM_224	A	intron_variant	non-coding	POMT2	ENSG00000009830	-	-	-	-
14_77776915_T/A	SCZ	CMC_MSSM_224	A	intron_variant,non_coding_transcript_variant	non-coding	POMT2	ENSG00000009830	-	-	-	-
14_77776915_T/A	SCZ	CMC_MSSM_224	A	upstream_gene_variant	non-coding	POMT2	ENSG00000009830	-	-	-	-
14_77776915_T/A	SCZ	CMC_MSSM_224	A	intron_variant,NMD_transcript_variant	non-coding	POMT2	ENSG00000009830	-	-	-	-
14_78639642_G/T	SCZ	CMC_MSSM_224	T	downstream_gene_variant	non-coding	RNA5SP388	ENSG00000199454	-	-	-	-
14_78971952_G/A	SCZ	CMC_MSSM_321	A	intron_variant	non-coding	NRXN3	ENSG00000021645	-	-	-	-
14_78971952_G/A	SCZ	CMC_MSSM_321	A	intron_variant,NMD_transcript_variant	non-coding	NRXN3	ENSG00000021645	-	-	-	-
14_78971952_G/A	SCZ	CMC_MSSM_321	A	intron_variant,non_coding_transcript_variant	non-coding	NRXN3	ENSG00000021645	-	-	-	-
14_79720303_T/C	SCZ	CMC_MSSM_370	C	intron_variant	non-coding	NRXN3	ENSG00000021645	-	-	-	-
14_79720303_T/C	SCZ	CMC_MSSM_370	C	intron_variant,NMD_transcript_variant	non-coding	NRXN3	ENSG00000021645	-	-	-	-
14_79720303_T/C	SCZ	CMC_MSSM_370	C	upstream_gene_variant	non-coding	RP11-588P7.2	ENSG00000258662	-	-	-	-
14_79720303_T/C	SCZ	CMC_MSSM_370	C	regulatory_region_variant	non-coding	-	-	-	-	-	-
14_79813335_T/C	Control	CMC_MSSM_056	C	intron_variant	non-coding	NRXN3	ENSG00000021645	-	-	-	-
14_79813335_T/C	Control	CMC_MSSM_056	C	intron_variant,non_coding_transcript_variant	non-coding	NRXN3	ENSG00000021645	-	-	-	-
14_79813335_T/C	Control	CMC_MSSM_056	C	intron_variant,NMD_transcript_variant	non-coding	NRXN3	ENSG00000021645	-	-	-	-
14_80755356_G/A	Control	CMC_PITT_010	A	intron_variant	non-coding	DIO2	ENSG00000211448	-	-	-	-
14_80755356_G/A	Control	CMC_PITT_010	A	intron_variant,non_coding_transcript_variant	non-coding	DIO2-AS1	ENSG00000258766	-	-	-	-
14_80755356_G/A	Control	CMC_PITT_010	A	intron_variant,non_coding_transcript_variant	non-coding	DIO2	ENSG00000211448	-	-	-	-
14_81084827_C/A	SCZ	CMC_MSSM_305	A	intron_variant	non-coding	CEP128	ENSG00000100629	-	-	-	-
14_81084827_C/A	SCZ	CMC_MSSM_305	A	intron_variant,NMD_transcript_variant	non-coding	CEP128	ENSG00000100629	-	-	-	-
14_81807233_C/T	SCZ	CMC_MSSM_364	T	intron_variant	non-coding	STON2	ENSG00000140022	-	-	-	-
14_82053824_G/A	Control	CMC_MSSM_130	A	regulatory_region_variant	non-coding	-	-	-	-	-	-
14_82053824_G/A	Control	CMC_MSSM_130	A	intergenic_variant	non-coding	-	-	-	-	-	-
14_82456586_C/T	SCZ	CMC_MSSM_363	T	intron_variant,non_coding_transcript_variant	non-coding	RP11-666E17.1	ENSG00000259035	-	-	-	-
14_82456586_C/T	SCZ	CMC_MSSM_363	T	regulatory_region_variant	non-coding	-	-	-	-	-	-
14_82682988_A/G	SCZ	CMC_MSSM_295	G	intergenic_variant	non-coding	-	-	-	-	-	-
14_82912392_G/T	SCZ	CMC_PITT_007	T	regulatory_region_variant	non-coding	-	-	-	-	-	-
14_82912392_G/T	SCZ	CMC_PITT_007	T	intergenic_variant	non-coding	-	-	-	-	-	-
14_82951795_G/T	SCZ	CMC_MSSM_339	T	intergenic_variant	non-coding	-	-	-	-	-	-
14_83641545_T/C	SCZ	CMC_MSSM_265	C	intergenic_variant	non-coding	-	-	-	-	-	-
14_83657832_C/T	SCZ	CMC_MSSM_213	T	intergenic_variant	non-coding	-	-	-	-	-	-
14_83987366_T/C	SCZ	CMC_MSSM_321	C	regulatory_region_variant	non-coding	-	-	-	-	-	-
14_83987366_T/C	SCZ	CMC_MSSM_321	C	intergenic_variant	non-coding	-	-	-	-	-	-
14_84237972_C/A	SCZ	CMC_MSSM_193	A	intergenic_variant	non-coding	-	-	-	-	-	-
14_84409972_G/A	SCZ	CMC_MSSM_097	A	intergenic_variant	non-coding	-	-	-	-	-	-
14_84828455_G/A	SCZ	CMC_MSSM_405	A	intergenic_variant	non-coding	-	-	-	-	-	-
14_85289774_C/T	Control	CMC_MSSM_069	T	intergenic_variant	non-coding	-	-	-	-	-	-
14_86154533_G/A	SCZ	CMC_MSSM_321	A	regulatory_region_variant	non-coding	-	-	-	-	-	-
14_86154533_G/A	SCZ	CMC_MSSM_321	A	intergenic_variant	non-coding	-	-	-	-	-	-
14_86547384_T/C	SCZ	CMC_MSSM_363	C	intron_variant,non_coding_transcript_variant	non-coding	CTD-2341M24.1	ENSG00000258733	-	-	-	-
14_87817442_G/T	SCZ	CMC_MSSM_097	T	downstream_gene_variant	non-coding	RP11-594C13.1	ENSG00000258859	-	-	-	-
14_88607811_G/A	SCZ	CMC_MSSM_348	A	intron_variant,non_coding_transcript_variant	non-coding	RP11-753D20.1	ENSG00000258975	-	-	-	-
14_89954203_G/T	SCZ	CMC_MSSM_327	T	intron_variant	non-coding	FOXN3	ENSG00000053254	-	-	-	-
14_89954203_G/T	SCZ	CMC_MSSM_327	T	intron_variant,non_coding_transcript_variant	non-coding	RP11-33N16.3	ENSG00000259053	-	-	-	-
14_90701967_C/T	Control	CMC_PITT_082	T	regulatory_region_variant	non-coding	-	-	-	-	-	-
14_90701967_C/T	Control	CMC_PITT_082	T	intergenic_variant	non-coding	-	-	-	-	-	-
14_90863285_C/T	SCZ	CMC_MSSM_224	T	upstream_gene_variant	non-coding	CALM1	ENSG00000198668	-	-	-	-
14_90863285_C/T	SCZ	CMC_MSSM_224	T	intron_variant	non-coding	CALM1	ENSG00000198668	-	-	-	-
14_90863285_C/T	SCZ	CMC_MSSM_224	T	regulatory_region_variant	non-coding	-	-	-	-	-	-
14_90863285_C/T	SCZ	CMC_MSSM_224	T	TF_binding_site_variant	non-coding	-	-	-	-	-	-
14_93903371_A/G	SCZ	CMC_MSSM_299	G	intron_variant	non-coding	UNC79	ENSG00000133958	-	-	-	-
14_93903371_A/G	SCZ	CMC_MSSM_299	G	downstream_gene_variant	non-coding	RNU6-1258P	ENSG00000252720	-	-	-	-
14_95109604_C/T	SCZ	CMC_MSSM_305	T	intron_variant,non_coding_transcript_variant	non-coding	SERPINA13P	ENSG00000187483	-	-	-	-
14_95490627_A/G	SCZ	CMC_MSSM_352	G	intergenic_variant	non-coding	-	-	-	-	-	-
14_96067085_C/T	SCZ	CMC_MSSM_379	T	intergenic_variant	non-coding	-	-	-	-	-	-
14_97380720_G/A	SCZ	CMC_MSSM_405	A	intron_variant	non-coding	VRK1	ENSG00000100749	-	-	-	-
14_97650281_G/A	SCZ	CMC_MSSM_273	A	intergenic_variant	non-coding	-	-	-	-	-	-
14_98422945_A/T	SCZ	CMC_MSSM_415	T	intron_variant	non-coding	C14orf64	ENSG00000246223	-	-	-	-
14_98422945_A/T	SCZ	CMC_MSSM_415	T	downstream_gene_variant	non-coding	C14orf64	ENSG00000246223	-	-	-	-
14_100595477_G/A	SCZ	CMC_MSSM_254	A	intron_variant	non-coding	EVL	ENSG00000196405	-	-	-	-
14_100595477_G/A	SCZ	CMC_MSSM_254	A	downstream_gene_variant	non-coding	EVL	ENSG00000196405	-	-	-	-
14_100595477_G/A	SCZ	CMC_MSSM_254	A	intron_variant,NMD_transcript_variant	non-coding	EVL	ENSG00000196405	-	-	-	-
14_100595477_G/A	SCZ	CMC_MSSM_254	A	regulatory_region_variant	non-coding	-	-	-	-	-	-
14_100895535_C/T	SCZ	CMC_MSSM_405	T	intron_variant	non-coding	WDR25	ENSG00000176473	-	-	-	-
14_100895535_C/T	SCZ	CMC_MSSM_405	T	intron_variant,non_coding_transcript_variant	non-coding	WDR25	ENSG00000176473	-	-	-	-
14_100895535_C/T	SCZ	CMC_MSSM_405	T	intron_variant,NMD_transcript_variant	non-coding	WDR25	ENSG00000176473	-	-	-	-
14_100895535_C/T	SCZ	CMC_MSSM_405	T	regulatory_region_variant	non-coding	-	-	-	-	-	-
14_101028722_G/A	SCZ	CMC_MSSM_213	A	intron_variant	non-coding	BEGAIN	ENSG00000183092	-	-	-	-
14_101028722_G/A	SCZ	CMC_MSSM_213	A	intron_variant,non_coding_transcript_variant	non-coding	BEGAIN	ENSG00000183092	-	-	-	-
14_101311590_C/T	SCZ	CMC_MSSM_265	T	intron_variant,non_coding_transcript_variant	non-coding	MEG3	ENSG00000214548	-	-	-	-
14_101311590_C/T	SCZ	CMC_MSSM_265	T	upstream_gene_variant	non-coding	MEG3	ENSG00000214548	-	-	-	-
14_101311590_C/T	SCZ	CMC_MSSM_265	T	intron_variant,non_coding_transcript_variant	non-coding	RP11-123M6.2	ENSG00000258663	-	-	-	-
14_102545989_T/A	SCZ	CMC_MSSM_343	A	downstream_gene_variant	non-coding	HSP90AA1	ENSG00000080824	-	-	-	-
14_102545989_T/A	SCZ	CMC_MSSM_343	A	upstream_gene_variant	non-coding	RN7SL472P	ENSG00000240457	-	-	-	-
14_104043132_C/T	Control	CMC_MSSM_215	T	intron_variant	non-coding	APOPT1	ENSG00000256053	-	-	-	-
14_104043132_C/T	Control	CMC_MSSM_215	T	intron_variant,NMD_transcript_variant	non-coding	APOPT1	ENSG00000256053	-	-	-	-
14_104043132_C/T	Control	CMC_MSSM_215	T	intron_variant	non-coding	RP11-73M18.2	ENSG00000256500	-	-	-	-
14_104043132_C/T	Control	CMC_MSSM_215	T	intron_variant,non_coding_transcript_variant	non-coding	APOPT1	ENSG00000256053	-	-	-	-
14_104043132_C/T	Control	CMC_MSSM_215	T	downstream_gene_variant	non-coding	APOPT1	ENSG00000256053	-	-	-	-
14_104043132_C/T	Control	CMC_MSSM_215	T	intron_variant	non-coding	KLC1	ENSG00000126214	-	-	-	-
14_104043132_C/T	Control	CMC_MSSM_215	T	upstream_gene_variant	non-coding	AL139300.1	ENSG00000264904	-	-	-	-
14_104043132_C/T	Control	CMC_MSSM_215	T	TF_binding_site_variant	non-coding	-	-	-	-	-	-
14_104348432_C/T	SCZ	CMC_MSSM_161	T	upstream_gene_variant	non-coding	CTD-2134A5.4	ENSG00000258534	-	-	-	-
14_104348432_C/T	SCZ	CMC_MSSM_161	T	downstream_gene_variant	non-coding	CTD-2134A5.3	ENSG00000258914	-	-	-	-
14_105817031_C/T	SCZ	CMC_MSSM_222	T	intron_variant	non-coding	PACS2	ENSG00000179364	-	-	-	-
14_105817031_C/T	SCZ	CMC_MSSM_222	T	downstream_gene_variant	non-coding	PACS2	ENSG00000179364	-	-	-	-
14_105817031_C/T	SCZ	CMC_MSSM_222	T	upstream_gene_variant	non-coding	PACS2	ENSG00000179364	-	-	-	-
14_105962915_A/G	SCZ	CMC_MSSM_224	G	intron_variant	non-coding	C14orf80	ENSG00000185347	-	-	-	-
14_105962915_A/G	SCZ	CMC_MSSM_224	G	downstream_gene_variant	non-coding	C14orf80	ENSG00000185347	-	-	-	-
14_105962915_A/G	SCZ	CMC_MSSM_224	G	intron_variant,non_coding_transcript_variant	non-coding	C14orf80	ENSG00000185347	-	-	-	-
14_105962915_A/G	SCZ	CMC_MSSM_224	G	downstream_gene_variant	non-coding	CRIP1	ENSG00000257341	-	-	-	-
14_105962915_A/G	SCZ	CMC_MSSM_224	G	upstream_gene_variant	non-coding	C14orf80	ENSG00000185347	-	-	-	-
14_105962915_A/G	SCZ	CMC_MSSM_224	G	intron_variant,NMD_transcript_variant	non-coding	C14orf80	ENSG00000185347	-	-	-	-
14_105962915_A/G	SCZ	CMC_MSSM_224	G	non_coding_transcript_exon_variant	non-coding	C14orf80	ENSG00000185347	-	-	-	-
14_105962915_A/G	SCZ	CMC_MSSM_224	G	regulatory_region_variant	non-coding	-	-	-	-	-	-
14_105962915_A/G	SCZ	CMC_MSSM_224	G	TF_binding_site_variant	non-coding	-	-	-	-	-	-
14_106007869_G/A	SCZ	CMC_MSSM_224	A	upstream_gene_variant	non-coding	ATP5G1P1	ENSG00000230157	-	-	-	-
14_106307093_C/A	SCZ	CMC_MSSM_224	A	intron_variant	non-coding	IGHD	ENSG00000211898	-	-	-	-
14_106308156_G/A	SCZ	CMC_MSSM_224	A	intron_variant	non-coding	IGHD	ENSG00000211898	-	-	-	-
14_106851393_G/T	Control	CMC_MSSM_100	T	downstream_gene_variant	non-coding	IGHV3-37	ENSG00000253359	-	-	-	-
14_106851393_G/T	Control	CMC_MSSM_100	T	upstream_gene_variant	non-coding	IGHV3-36	ENSG00000253240	-	-	-	-
15_25934897_C/T	SCZ	CMC_MSSM_327	T	intron_variant	non-coding	ATP10A	ENSG00000206190	-	-	-	-
15_25934897_C/T	SCZ	CMC_MSSM_327	T	intron_variant,NMD_transcript_variant	non-coding	ATP10A	ENSG00000206190	-	-	-	-
15_25934897_C/T	SCZ	CMC_MSSM_327	T	regulatory_region_variant	non-coding	-	-	-	-	-	-
15_26445521_A/C	SCZ	CMC_MSSM_321	C	regulatory_region_variant	non-coding	-	-	-	-	-	-
15_26445521_A/C	SCZ	CMC_MSSM_321	C	intergenic_variant	non-coding	-	-	-	-	-	-
15_26819709_G/A	SCZ	CMC_MSSM_305	A	intron_variant	non-coding	GABRB3	ENSG00000166206	-	-	-	-
15_26819709_G/A	SCZ	CMC_MSSM_305	A	intron_variant,NMD_transcript_variant	non-coding	GABRB3	ENSG00000166206	-	-	-	-
15_26819709_G/A	SCZ	CMC_MSSM_305	A	intron_variant,non_coding_transcript_variant	non-coding	GABRB3	ENSG00000166206	-	-	-	-
15_26933530_G/A	Control	CMC_MSSM_100	A	intron_variant	non-coding	GABRB3	ENSG00000166206	-	-	-	-
15_26933530_G/A	Control	CMC_MSSM_100	A	intron_variant,NMD_transcript_variant	non-coding	GABRB3	ENSG00000166206	-	-	-	-
15_26933530_G/A	Control	CMC_MSSM_100	A	regulatory_region_variant	non-coding	-	-	-	-	-	-
15_27640048_C/T	Control	CMC_MSSM_215	T	intron_variant	non-coding	GABRG3	ENSG00000182256	-	-	-	-
15_28399726_T/C	Control	CMC_MSSM_369	C	intron_variant	non-coding	HERC2	ENSG00000128731	-	-	-	-
15_31641788_C/T	Control	CMC_MSSM_109	T	intron_variant	non-coding	KLF13	ENSG00000169926	-	-	-	-
15_31641788_C/T	Control	CMC_MSSM_109	T	intron_variant,non_coding_transcript_variant	non-coding	KLF13	ENSG00000169926	-	-	-	-
15_32296952_T/A	Control	CMC_PITT_113	A	intergenic_variant	non-coding	-	-	-	-	-	-
15_36607739_A/G	SCZ	CMC_MSSM_415	G	intergenic_variant	non-coding	-	-	-	-	-	-
15_37950303_A/G	Control	CMC_MSSM_100	G	intergenic_variant	non-coding	-	-	-	-	-	-
15_38005391_G/A	SCZ	CMC_PITT_072	A	intergenic_variant	non-coding	-	-	-	-	-	-
15_38175915_T/C	SCZ	CMC_MSSM_352	C	intergenic_variant	non-coding	-	-	-	-	-	-
15_38768693_T/C	SCZ	CMC_MSSM_366	C	intron_variant	non-coding	FAM98B	ENSG00000171262	-	-	-	-
15_38884077_T/G	SCZ	CMC_MSSM_224	G	intergenic_variant	non-coding	-	-	-	-	-	-
15_40174440_G/A	SCZ	CMC_PITT_004	A	intron_variant	non-coding	GPR176	ENSG00000166073	-	-	-	-
15_40174440_G/A	SCZ	CMC_PITT_004	A	intron_variant,non_coding_transcript_variant	non-coding	GPR176	ENSG00000166073	-	-	-	-
15_40174440_G/A	SCZ	CMC_PITT_004	A	regulatory_region_variant	non-coding	-	-	-	-	-	-
15_42282548_C/T	Control	CMC_MSSM_099	T	intron_variant	non-coding	PLA2G4E	ENSG00000188089	-	-	-	-
15_42282548_C/T	Control	CMC_MSSM_099	T	intron_variant,non_coding_transcript_variant	non-coding	CTD-2382E5.1	ENSG00000246740	-	-	-	-
15_42282548_C/T	Control	CMC_MSSM_099	T	intron_variant,non_coding_transcript_variant	non-coding	PLA2G4E	ENSG00000188089	-	-	-	-
15_42282548_C/T	Control	CMC_MSSM_099	T	upstream_gene_variant	non-coding	PLA2G4E	ENSG00000188089	-	-	-	-
15_42282548_C/T	Control	CMC_MSSM_099	T	regulatory_region_variant	non-coding	-	-	-	-	-	-
15_42362241_C/T	SCZ	CMC_MSSM_027	T	missense_variant	coding	PLA2G4D	ENSG00000159337	2096	699	R/Q	cGg/cAg
15_42362241_C/T	SCZ	CMC_MSSM_027	T	non_coding_transcript_exon_variant	non-coding	PLA2G4D	ENSG00000159337	-	-	-	-
15_42362241_C/T	SCZ	CMC_MSSM_027	T	regulatory_region_variant	non-coding	-	-	-	-	-	-
15_42606914_A/C	SCZ	CMC_MSSM_370	C	intron_variant	non-coding	GANC	ENSG00000214013	-	-	-	-
15_42606914_A/C	SCZ	CMC_MSSM_370	C	downstream_gene_variant	non-coding	RP11-546B15.2	ENSG00000260571	-	-	-	-
15_42606914_A/C	SCZ	CMC_MSSM_370	C	3_prime_UTR_variant	non-coding	GANC	ENSG00000214013	-	-	-	-
15_42606914_A/C	SCZ	CMC_MSSM_370	C	intron_variant,non_coding_transcript_variant	non-coding	GANC	ENSG00000214013	-	-	-	-
15_43217358_T/G	Control	CMC_MSSM_069	G	upstream_gene_variant	non-coding	TTBK2	ENSG00000128881	-	-	-	-
15_43382812_A/G	SCZ	CMC_PITT_072	G	intron_variant	non-coding	UBR1	ENSG00000159459	-	-	-	-
15_43382812_A/G	SCZ	CMC_PITT_072	G	intron_variant,non_coding_transcript_variant	non-coding	UBR1	ENSG00000159459	-	-	-	-
15_43382812_A/G	SCZ	CMC_PITT_072	G	intron_variant,NMD_transcript_variant	non-coding	UBR1	ENSG00000159459	-	-	-	-
15_44461579_A/T	SCZ	CMC_MSSM_346	T	intron_variant	non-coding	FRMD5	ENSG00000171877	-	-	-	-
15_44461579_A/T	SCZ	CMC_MSSM_346	T	intron_variant,NMD_transcript_variant	non-coding	FRMD5	ENSG00000171877	-	-	-	-
15_45444498_G/A	SCZ	CMC_MSSM_348	A	missense_variant	coding	DUOX1	ENSG00000137857	3208	1070	A/T	Gca/Aca
15_45444498_G/A	SCZ	CMC_MSSM_348	A	non_coding_transcript_exon_variant	non-coding	DUOX1	ENSG00000137857	-	-	-	-
15_45444498_G/A	SCZ	CMC_MSSM_348	A	downstream_gene_variant	non-coding	CTD-2651B20.1	ENSG00000259539	-	-	-	-
15_45444498_G/A	SCZ	CMC_MSSM_348	A	downstream_gene_variant	non-coding	DUOX1	ENSG00000137857	-	-	-	-
15_45444498_G/A	SCZ	CMC_MSSM_348	A	upstream_gene_variant	non-coding	DUOX1	ENSG00000137857	-	-	-	-
15_45444498_G/A	SCZ	CMC_MSSM_348	A	missense_variant	coding	DUOX1	ENSG00000137857	2146	716	A/T	Gca/Aca
15_45444498_G/A	SCZ	CMC_MSSM_348	A	3_prime_UTR_variant,NMD_transcript_variant	non-coding	DUOX1	ENSG00000137857	-	-	-	-
15_45603487_G/T	SCZ	CMC_MSSM_213	T	intergenic_variant	non-coding	-	-	-	-	-	-
15_46266622_C/T	Control	CMC_MSSM_406	T	intergenic_variant	non-coding	-	-	-	-	-	-
15_47098176_G/T	Control	CMC_MSSM_406	T	downstream_gene_variant	non-coding	RP11-627D16.1	ENSG00000259255	-	-	-	-
15_47772346_C/T	SCZ	CMC_MSSM_162	T	intron_variant	non-coding	SEMA6D	ENSG00000137872	-	-	-	-
15_48758886_G/A	Control	CMC_MSSM_406	A	intron_variant	non-coding	FBN1	ENSG00000166147	-	-	-	-
15_48758886_G/A	Control	CMC_MSSM_406	A	intron_variant,NMD_transcript_variant	non-coding	FBN1	ENSG00000166147	-	-	-	-
15_48871652_C/T	SCZ	CMC_MSSM_379	T	intron_variant	non-coding	FBN1	ENSG00000166147	-	-	-	-
15_48871652_C/T	SCZ	CMC_MSSM_379	T	intron_variant,NMD_transcript_variant	non-coding	FBN1	ENSG00000166147	-	-	-	-
15_48871652_C/T	SCZ	CMC_MSSM_379	T	regulatory_region_variant	non-coding	-	-	-	-	-	-
15_49256227_G/C	SCZ	CMC_MSSM_224	C	upstream_gene_variant	non-coding	SHC4	ENSG00000185634	-	-	-	-
15_49256227_G/C	SCZ	CMC_MSSM_224	C	regulatory_region_variant	non-coding	-	-	-	-	-	-
15_50350238_C/T	SCZ	CMC_MSSM_304	T	intron_variant	non-coding	ATP8B4	ENSG00000104043	-	-	-	-
15_50350238_C/T	SCZ	CMC_MSSM_304	T	intron_variant,NMD_transcript_variant	non-coding	ATP8B4	ENSG00000104043	-	-	-	-
15_50350238_C/T	SCZ	CMC_MSSM_304	T	intron_variant,non_coding_transcript_variant	non-coding	ATP8B4	ENSG00000104043	-	-	-	-
15_51472049_A/G	Control	CMC_PITT_098	G	intron_variant,non_coding_transcript_variant	non-coding	RP11-108K3.1	ENSG00000259240	-	-	-	-
15_51472049_A/G	Control	CMC_PITT_098	G	regulatory_region_variant	non-coding	-	-	-	-	-	-
15_54281216_C/T	SCZ	CMC_PITT_004	T	intergenic_variant	non-coding	-	-	-	-	-	-
15_54759585_T/A	SCZ	CMC_PITT_118	A	intron_variant	non-coding	UNC13C	ENSG00000137766	-	-	-	-
15_55745589_C/T	Control	CMC_MSSM_055	T	intron_variant	non-coding	DYX1C1	ENSG00000256061	-	-	-	-
15_55745589_C/T	Control	CMC_MSSM_055	T	intron_variant,NMD_transcript_variant	non-coding	DYX1C1	ENSG00000256061	-	-	-	-
15_55745589_C/T	Control	CMC_MSSM_055	T	intron_variant,non_coding_transcript_variant	non-coding	DYX1C1-CCPG1	ENSG00000261771	-	-	-	-
15_56285479_A/C	SCZ	CMC_MSSM_415	C	intron_variant	non-coding	NEDD4	ENSG00000069869	-	-	-	-
15_56285479_A/C	SCZ	CMC_MSSM_415	C	intron_variant,NMD_transcript_variant	non-coding	NEDD4	ENSG00000069869	-	-	-	-
15_56285479_A/C	SCZ	CMC_MSSM_415	C	intron_variant,non_coding_transcript_variant	non-coding	NEDD4	ENSG00000069869	-	-	-	-
15_56285479_A/C	SCZ	CMC_MSSM_415	C	regulatory_region_variant	non-coding	-	-	-	-	-	-
15_56683932_C/A	Control	CMC_MSSM_227	A	intron_variant	non-coding	TEX9	ENSG00000151575	-	-	-	-
15_56683932_C/A	Control	CMC_MSSM_227	A	downstream_gene_variant	non-coding	TEX9	ENSG00000151575	-	-	-	-
15_56683932_C/A	Control	CMC_MSSM_227	A	upstream_gene_variant	non-coding	TEX9	ENSG00000151575	-	-	-	-
15_56683932_C/A	Control	CMC_MSSM_227	A	downstream_gene_variant	non-coding	RP11-48G14.2	ENSG00000259941	-	-	-	-
15_56838814_G/A	SCZ	CMC_MSSM_224	A	intron_variant,non_coding_transcript_variant	non-coding	RP11-1129I3.1	ENSG00000260392	-	-	-	-
15_56838814_G/A	SCZ	CMC_MSSM_224	A	downstream_gene_variant	non-coding	RP11-1129I3.1	ENSG00000260392	-	-	-	-
15_58090905_A/T	SCZ	CMC_MSSM_372	T	intergenic_variant	non-coding	-	-	-	-	-	-
15_60909538_C/T	SCZ	CMC_MSSM_273	T	intron_variant	non-coding	RORA	ENSG00000069667	-	-	-	-
15_60909538_C/T	SCZ	CMC_MSSM_273	T	intron_variant,NMD_transcript_variant	non-coding	RORA	ENSG00000069667	-	-	-	-
15_60909538_C/T	SCZ	CMC_MSSM_273	T	intron_variant,non_coding_transcript_variant	non-coding	RORA	ENSG00000069667	-	-	-	-
15_60909538_C/T	SCZ	CMC_MSSM_273	T	intron_variant,non_coding_transcript_variant	non-coding	RP11-219B17.1	ENSG00000245534	-	-	-	-
15_61039233_C/T	Control	CMC_MSSM_106	T	intron_variant	non-coding	RORA	ENSG00000069667	-	-	-	-
15_61039233_C/T	Control	CMC_MSSM_106	T	intron_variant,NMD_transcript_variant	non-coding	RORA	ENSG00000069667	-	-	-	-
15_61039233_C/T	Control	CMC_MSSM_106	T	intron_variant,non_coding_transcript_variant	non-coding	RORA	ENSG00000069667	-	-	-	-
15_65919479_T/C	SCZ	CMC_MSSM_027	C	intron_variant	non-coding	SLC24A1	ENSG00000074621	-	-	-	-
15_65919479_T/C	SCZ	CMC_MSSM_027	C	downstream_gene_variant	non-coding	SLC24A1	ENSG00000074621	-	-	-	-
15_65919479_T/C	SCZ	CMC_MSSM_027	C	intron_variant,non_coding_transcript_variant	non-coding	SLC24A1	ENSG00000074621	-	-	-	-
15_66550201_G/A	SCZ	CMC_MSSM_370	A	upstream_gene_variant	non-coding	MEGF11	ENSG00000157890	-	-	-	-
15_67329681_C/A	SCZ	CMC_MSSM_224	A	intron_variant,non_coding_transcript_variant	non-coding	RP11-798K3.2	ENSG00000259347	-	-	-	-
15_67477072_C/T	SCZ	CMC_MSSM_364	T	synonymous_variant	coding	SMAD3	ENSG00000166949	879	293	G	ggC/ggT
15_67477072_C/T	SCZ	CMC_MSSM_364	T	synonymous_variant	coding	SMAD3	ENSG00000166949	747	249	G	ggC/ggT
15_67477072_C/T	SCZ	CMC_MSSM_364	T	synonymous_variant	coding	SMAD3	ENSG00000166949	294	98	G	ggC/ggT
15_67477072_C/T	SCZ	CMC_MSSM_364	T	synonymous_variant	coding	SMAD3	ENSG00000166949	564	188	G	ggC/ggT
15_67477072_C/T	SCZ	CMC_MSSM_364	T	downstream_gene_variant	non-coding	SMAD3	ENSG00000166949	-	-	-	-
15_67477072_C/T	SCZ	CMC_MSSM_364	T	upstream_gene_variant	non-coding	SMAD3	ENSG00000166949	-	-	-	-
15_67477072_C/T	SCZ	CMC_MSSM_364	T	intron_variant	non-coding	SMAD3	ENSG00000166949	-	-	-	-
15_67477072_C/T	SCZ	CMC_MSSM_364	T	intron_variant,non_coding_transcript_variant	non-coding	SMAD3	ENSG00000166949	-	-	-	-
15_67477072_C/T	SCZ	CMC_MSSM_364	T	regulatory_region_variant	non-coding	-	-	-	-	-	-
15_68366975_G/C	SCZ	CMC_MSSM_308	C	intron_variant	non-coding	PIAS1	ENSG00000033800	-	-	-	-
15_68366975_G/C	SCZ	CMC_MSSM_308	C	intron_variant,NMD_transcript_variant	non-coding	PIAS1	ENSG00000033800	-	-	-	-
15_69083007_C/T	Control	CMC_MSSM_178	T	intron_variant,non_coding_transcript_variant	non-coding	ANP32A	ENSG00000140350	-	-	-	-
15_69083007_C/T	Control	CMC_MSSM_178	T	intron_variant,NMD_transcript_variant	non-coding	ANP32A	ENSG00000140350	-	-	-	-
15_69083007_C/T	Control	CMC_MSSM_178	T	intron_variant	non-coding	ANP32A	ENSG00000140350	-	-	-	-
15_69083007_C/T	Control	CMC_MSSM_178	T	non_coding_transcript_exon_variant	non-coding	ANP32A	ENSG00000140350	-	-	-	-
15_69083007_C/T	Control	CMC_MSSM_178	T	upstream_gene_variant	non-coding	ANP32A	ENSG00000140350	-	-	-	-
15_69116385_C/T	Control	CMC_MSSM_100	T	upstream_gene_variant	non-coding	ANP32A	ENSG00000140350	-	-	-	-
15_69116385_C/T	Control	CMC_MSSM_100	T	intron_variant,non_coding_transcript_variant	non-coding	SPESP1	ENSG00000258484	-	-	-	-
15_70087188_C/T	SCZ	CMC_MSSM_343	T	regulatory_region_variant	non-coding	-	-	-	-	-	-
15_70087188_C/T	SCZ	CMC_MSSM_343	T	intergenic_variant	non-coding	-	-	-	-	-	-
15_70091039_C/A	SCZ	CMC_MSSM_352	A	downstream_gene_variant	non-coding	RP11-19J5.1	ENSG00000259496	-	-	-	-
15_70091039_C/A	SCZ	CMC_MSSM_352	A	regulatory_region_variant	non-coding	-	-	-	-	-	-
15_70460346_C/T	Control	CMC_MSSM_406	T	intergenic_variant	non-coding	-	-	-	-	-	-
15_72125961_C/G	Control	CMC_PITT_082	G	intron_variant	non-coding	MYO9A	ENSG00000066933	-	-	-	-
15_72125961_C/G	Control	CMC_PITT_082	G	intron_variant,non_coding_transcript_variant	non-coding	MYO9A	ENSG00000066933	-	-	-	-
15_74552930_C/T	Control	CMC_MSSM_099	T	intron_variant	non-coding	CCDC33	ENSG00000140481	-	-	-	-
15_75010399_C/T	SCZ	CMC_MSSM_254	T	downstream_gene_variant	non-coding	CYP1A1	ENSG00000140465	-	-	-	-
15_75398765_G/C	SCZ	CMC_MSSM_097	C	intron_variant,non_coding_transcript_variant	non-coding	PPCDC	ENSG00000138621	-	-	-	-
15_75398765_G/C	SCZ	CMC_MSSM_097	C	regulatory_region_variant	non-coding	-	-	-	-	-	-
15_77811951_C/A	SCZ	CMC_MSSM_415	A	regulatory_region_variant	non-coding	-	-	-	-	-	-
15_77811951_C/A	SCZ	CMC_MSSM_415	A	intergenic_variant	non-coding	-	-	-	-	-	-
15_78346326_G/A	SCZ	CMC_MSSM_273	A	intron_variant	non-coding	TBC1D2B	ENSG00000167202	-	-	-	-
15_78346326_G/A	SCZ	CMC_MSSM_273	A	non_coding_transcript_exon_variant	non-coding	TBC1D2B	ENSG00000167202	-	-	-	-
15_78913052_T/G	SCZ	CMC_MSSM_213	G	downstream_gene_variant	non-coding	CHRNB4	ENSG00000117971	-	-	-	-
15_78913052_T/G	SCZ	CMC_MSSM_213	G	splice_donor_region_variant,intron_variant	non-coding	CHRNA3	ENSG00000080644	-	-	-	-
15_78913052_T/G	SCZ	CMC_MSSM_213	G	upstream_gene_variant	non-coding	CHRNA3	ENSG00000080644	-	-	-	-
15_78913052_T/G	SCZ	CMC_MSSM_213	G	splice_donor_region_variant,intron_variant,NMD_transcript_variant	non-coding	CHRNA3	ENSG00000080644	-	-	-	-
15_78913052_T/G	SCZ	CMC_MSSM_213	G	splice_donor_region_variant,intron_variant,non_coding_transcript_variant	non-coding	CHRNA3	ENSG00000080644	-	-	-	-
15_78913052_T/G	SCZ	CMC_MSSM_213	G	regulatory_region_variant	non-coding	-	-	-	-	-	-
15_78913052_T/G	SCZ	CMC_MSSM_213	G	TF_binding_site_variant	non-coding	-	-	-	-	-	-
15_79121139_A/C	SCZ	CMC_MSSM_291	C	intron_variant	non-coding	MORF4L1	ENSG00000185787	-	-	-	-
15_79681615_G/A	Control	CMC_PITT_064	A	intron_variant	non-coding	TMED3	ENSG00000166557	-	-	-	-
15_80808137_G/C	SCZ	CMC_MSSM_366	C	intron_variant	non-coding	ARNT2	ENSG00000172379	-	-	-	-
15_81245688_C/T	Control	CMC_MSSM_227	T	downstream_gene_variant	non-coding	KIAA1199	ENSG00000103888	-	-	-	-
15_81245688_C/T	Control	CMC_MSSM_227	T	intron_variant,NMD_transcript_variant	non-coding	MESDC2	ENSG00000117899	-	-	-	-
15_81245688_C/T	Control	CMC_MSSM_227	T	intron_variant,non_coding_transcript_variant	non-coding	MESDC2	ENSG00000117899	-	-	-	-
15_81245688_C/T	Control	CMC_MSSM_227	T	upstream_gene_variant	non-coding	RP11-351M8.2	ENSG00000259546	-	-	-	-
15_81245688_C/T	Control	CMC_MSSM_227	T	regulatory_region_variant	non-coding	-	-	-	-	-	-
15_82475402_G/T	SCZ	CMC_MSSM_304	T	intron_variant	non-coding	EFTUD1	ENSG00000140598	-	-	-	-
15_82475402_G/T	SCZ	CMC_MSSM_304	T	regulatory_region_variant	non-coding	-	-	-	-	-	-
15_84034404_G/A	SCZ	CMC_MSSM_199	A	intron_variant,non_coding_transcript_variant	non-coding	RP11-382A20.4	ENSG00000259986	-	-	-	-
15_84561733_A/C	SCZ	CMC_MSSM_224	C	intron_variant	non-coding	ADAMTSL3	ENSG00000156218	-	-	-	-
15_84561733_A/C	SCZ	CMC_MSSM_224	C	intron_variant,non_coding_transcript_variant	non-coding	ADAMTSL3	ENSG00000156218	-	-	-	-
15_84561733_A/C	SCZ	CMC_MSSM_224	C	downstream_gene_variant	non-coding	ADAMTSL3	ENSG00000156218	-	-	-	-
15_87432791_C/T	SCZ	CMC_PITT_072	T	intron_variant	non-coding	AGBL1	ENSG00000166748	-	-	-	-
15_87684887_G/T	SCZ	CMC_MSSM_405	T	intergenic_variant	non-coding	-	-	-	-	-	-
15_87844194_A/C	SCZ	CMC_MSSM_027	C	intergenic_variant	non-coding	-	-	-	-	-	-
15_88409463_T/A	Control	CMC_PITT_082	A	intergenic_variant	non-coding	-	-	-	-	-	-
15_89182402_C/G	SCZ	CMC_MSSM_224	G	intron_variant	non-coding	ISG20	ENSG00000172183	-	-	-	-
15_89182402_C/G	SCZ	CMC_MSSM_224	G	intron_variant,non_coding_transcript_variant	non-coding	ISG20	ENSG00000172183	-	-	-	-
15_89182402_C/G	SCZ	CMC_MSSM_224	G	downstream_gene_variant	non-coding	ISG20	ENSG00000172183	-	-	-	-
15_89182402_C/G	SCZ	CMC_MSSM_224	G	non_coding_transcript_exon_variant	non-coding	ISG20	ENSG00000172183	-	-	-	-
15_89182402_C/G	SCZ	CMC_MSSM_224	G	regulatory_region_variant	non-coding	-	-	-	-	-	-
15_89182402_C/G	SCZ	CMC_MSSM_224	G	TF_binding_site_variant	non-coding	-	-	-	-	-	-
15_89671737_A/C	SCZ	CMC_MSSM_116	C	intron_variant	non-coding	ABHD2	ENSG00000140526	-	-	-	-
15_89671737_A/C	SCZ	CMC_MSSM_116	C	intron_variant,non_coding_transcript_variant	non-coding	ABHD2	ENSG00000140526	-	-	-	-
15_91904415_A/G	SCZ	CMC_MSSM_142	G	intergenic_variant	non-coding	-	-	-	-	-	-
15_93039912_G/A	SCZ	CMC_MSSM_213	A	intron_variant	non-coding	C15orf32	ENSG00000183643	-	-	-	-
15_94046152_C/A	SCZ	CMC_MSSM_327	A	intron_variant,non_coding_transcript_variant	non-coding	RP11-266O8.1	ENSG00000257060	-	-	-	-
15_94046152_C/A	SCZ	CMC_MSSM_327	A	downstream_gene_variant	non-coding	RP11-266O8.1	ENSG00000257060	-	-	-	-
15_94421884_G/A	SCZ	CMC_MSSM_161	A	downstream_gene_variant	non-coding	RP11-76E17.3	ENSG00000258476	-	-	-	-
15_94421884_G/A	SCZ	CMC_MSSM_161	A	upstream_gene_variant	non-coding	RP11-76E17.4	ENSG00000258831	-	-	-	-
15_94421884_G/A	SCZ	CMC_MSSM_161	A	intron_variant,non_coding_transcript_variant	non-coding	CTD-3049M7.1	ENSG00000258754	-	-	-	-
15_94467950_A/G	SCZ	CMC_MSSM_211	G	intron_variant,non_coding_transcript_variant	non-coding	CTD-2643K12.2	ENSG00000258785	-	-	-	-
15_94467950_A/G	SCZ	CMC_MSSM_211	G	intron_variant,non_coding_transcript_variant	non-coding	CTD-3049M7.1	ENSG00000258754	-	-	-	-
15_94467950_A/G	SCZ	CMC_MSSM_211	G	intron_variant,non_coding_transcript_variant	non-coding	CTD-2643K12.3	ENSG00000259724	-	-	-	-
15_94770712_T/C	SCZ	CMC_MSSM_211	C	upstream_gene_variant	non-coding	MCTP2	ENSG00000140563	-	-	-	-
15_96322483_G/A	Control	CMC_PITT_064	A	intergenic_variant	non-coding	-	-	-	-	-	-
15_96693783_C/T	SCZ	CMC_MSSM_224	T	downstream_gene_variant	non-coding	NR2F2-AS1	ENSG00000247809	-	-	-	-
15_96693783_C/T	SCZ	CMC_MSSM_224	T	intron_variant,non_coding_transcript_variant	non-coding	NR2F2-AS1	ENSG00000247809	-	-	-	-
15_96706050_A/T	SCZ	CMC_PITT_118	T	intron_variant,non_coding_transcript_variant	non-coding	NR2F2-AS1	ENSG00000247809	-	-	-	-
15_96720494_C/A	Control	CMC_PITT_098	A	downstream_gene_variant	non-coding	RP11-327J17.2	ENSG00000259359	-	-	-	-
15_96720494_C/A	Control	CMC_PITT_098	A	intron_variant,non_coding_transcript_variant	non-coding	NR2F2-AS1	ENSG00000247809	-	-	-	-
15_98662204_A/C	SCZ	CMC_MSSM_213	C	downstream_gene_variant	non-coding	RP11-183E24.2	ENSG00000259320	-	-	-	-
15_98662204_A/C	SCZ	CMC_MSSM_213	C	intron_variant,non_coding_transcript_variant	non-coding	CTD-2544M6.1	ENSG00000259199	-	-	-	-
15_98662204_A/C	SCZ	CMC_MSSM_213	C	downstream_gene_variant	non-coding	RP11-183E24.1	ENSG00000259266	-	-	-	-
15_99243563_A/G	SCZ	CMC_MSSM_222	G	intron_variant	non-coding	IGF1R	ENSG00000140443	-	-	-	-
15_99243563_A/G	SCZ	CMC_MSSM_222	G	intron_variant,non_coding_transcript_variant	non-coding	IGF1R	ENSG00000140443	-	-	-	-
15_99356937_A/G	SCZ	CMC_MSSM_305	G	intron_variant	non-coding	IGF1R	ENSG00000140443	-	-	-	-
15_99356937_A/G	SCZ	CMC_MSSM_305	G	intron_variant,non_coding_transcript_variant	non-coding	IGF1R	ENSG00000140443	-	-	-	-
15_99356937_A/G	SCZ	CMC_MSSM_305	G	regulatory_region_variant	non-coding	-	-	-	-	-	-
15_99838466_T/A	SCZ	CMC_MSSM_340	A	intron_variant	non-coding	LRRC28	ENSG00000168904	-	-	-	-
15_99838466_T/A	SCZ	CMC_MSSM_340	A	intron_variant,NMD_transcript_variant	non-coding	LRRC28	ENSG00000168904	-	-	-	-
15_99838466_T/A	SCZ	CMC_MSSM_340	A	downstream_gene_variant	non-coding	LRRC28	ENSG00000168904	-	-	-	-
15_99838466_T/A	SCZ	CMC_MSSM_340	A	intron_variant,non_coding_transcript_variant	non-coding	LRRC28	ENSG00000168904	-	-	-	-
15_100459198_C/T	SCZ	CMC_MSSM_379	T	intergenic_variant	non-coding	-	-	-	-	-	-
15_101099498_T/G	SCZ	CMC_MSSM_366	G	downstream_gene_variant	non-coding	RNU6-181P	ENSG00000200095	-	-	-	-
15_101099498_T/G	SCZ	CMC_MSSM_366	G	intron_variant,non_coding_transcript_variant	non-coding	RP11-526I2.1	ENSG00000259540	-	-	-	-
15_101099498_T/G	SCZ	CMC_MSSM_366	G	downstream_gene_variant	non-coding	LINS	ENSG00000140471	-	-	-	-
15_101099498_T/G	SCZ	CMC_MSSM_366	G	upstream_gene_variant	non-coding	PRKXP1	ENSG00000259205	-	-	-	-
15_101099498_T/G	SCZ	CMC_MSSM_366	G	regulatory_region_variant	non-coding	-	-	-	-	-	-
16_336766_C/T	SCZ	CMC_MSSM_224	T	intron_variant	non-coding	PDIA2	ENSG00000185615	-	-	-	-
16_336766_C/T	SCZ	CMC_MSSM_224	T	downstream_gene_variant	non-coding	ARHGDIG	ENSG00000242173	-	-	-	-
16_336766_C/T	SCZ	CMC_MSSM_224	T	downstream_gene_variant	non-coding	AXIN1	ENSG00000103126	-	-	-	-
16_336766_C/T	SCZ	CMC_MSSM_224	T	downstream_gene_variant	non-coding	PDIA2	ENSG00000185615	-	-	-	-
16_336766_C/T	SCZ	CMC_MSSM_224	T	intron_variant,non_coding_transcript_variant	non-coding	PDIA2	ENSG00000185615	-	-	-	-
16_336766_C/T	SCZ	CMC_MSSM_224	T	regulatory_region_variant	non-coding	-	-	-	-	-	-
16_682738_G/A	SCZ	CMC_MSSM_224	A	downstream_gene_variant	non-coding	RAB40C	ENSG00000197562	-	-	-	-
16_682738_G/A	SCZ	CMC_MSSM_224	A	downstream_gene_variant	non-coding	C16orf13	ENSG00000130731	-	-	-	-
16_682738_G/A	SCZ	CMC_MSSM_224	A	missense_variant	coding	WFIKKN1	ENSG00000127578	328	110	G/R	Ggg/Agg
16_682738_G/A	SCZ	CMC_MSSM_224	A	non_coding_transcript_exon_variant	non-coding	WFIKKN1	ENSG00000127578	-	-	-	-
16_682738_G/A	SCZ	CMC_MSSM_224	A	regulatory_region_variant	non-coding	-	-	-	-	-	-
16_715170_C/T	Control	CMC_MSSM_100	T	intron_variant	non-coding	WDR90	ENSG00000161996	-	-	-	-
16_715170_C/T	Control	CMC_MSSM_100	T	upstream_gene_variant	non-coding	RHOT2	ENSG00000140983	-	-	-	-
16_715170_C/T	Control	CMC_MSSM_100	T	upstream_gene_variant	non-coding	WDR90	ENSG00000161996	-	-	-	-
16_715170_C/T	Control	CMC_MSSM_100	T	downstream_gene_variant	non-coding	WDR90	ENSG00000161996	-	-	-	-
16_715170_C/T	Control	CMC_MSSM_100	T	intron_variant,non_coding_transcript_variant	non-coding	WDR90	ENSG00000161996	-	-	-	-
16_715170_C/T	Control	CMC_MSSM_100	T	intron_variant,NMD_transcript_variant	non-coding	WDR90	ENSG00000161996	-	-	-	-
16_715170_C/T	Control	CMC_MSSM_100	T	non_coding_transcript_exon_variant	non-coding	WDR90	ENSG00000161996	-	-	-	-
16_1222477_G/A	Control	CMC_MSSM_175	A	intron_variant	non-coding	CACNA1H	ENSG00000196557	-	-	-	-
16_1222477_G/A	Control	CMC_MSSM_175	A	regulatory_region_variant	non-coding	-	-	-	-	-	-
16_1537659_C/T	Control	CMC_MSSM_106	T	missense_variant	coding	PTX4	ENSG00000251692	439	147	D/N	Gac/Aac
16_1537659_C/T	Control	CMC_MSSM_106	T	intron_variant	non-coding	PTX4	ENSG00000251692	-	-	-	-
16_1537659_C/T	Control	CMC_MSSM_106	T	missense_variant	coding	PTX4	ENSG00000251692	454	152	D/N	Gac/Aac
16_1537659_C/T	Control	CMC_MSSM_106	T	regulatory_region_variant	non-coding	-	-	-	-	-	-
[truncated: 4,306 more rows]

## Sheet: coding_sSNVs_only
ID	Chr	Coord (hg19)	Ref	Derived	VAF	Reads supporting mutation	Coverage	Gene symbol	Status	Type	Polyphen	Gnomad AF
CMC_MSSM_227	1	19499394	G	A	0.02	5	210	UBR4	Control	missense_variant	possibly_damaging(0.635)	1.59e-05
CMC_MSSM_363	1	22176560	C	T	0.03	9	278	HSPG2	SCZ	missense_variant	probably_damaging(0.952)	2.79e-05
CMC_MSSM_321	1	24465186	G	A	0.01	5	417	IL22RA1	SCZ	missense_variant	benign(0)	0
CMC_MSSM_269	1	27216396	C	G	0.02	4	221	GPN2	SCZ	synonymous_variant		0
CMC_MSSM_343	1	28099835	T	G	0.03	7	221	STX12	SCZ	stop_gained		0
CMC_PITT_020	1	160210124	G	A	0.09	20	231	DCAF8	SCZ	missense_variant	benign(0.041)	0
CMC_PITT_052	1	167358841	G	A	0.03	8	256	POU2F1	SCZ	missense_variant	probably_damaging(0.98)	1.99e-05
CMC_MSSM_193	1	248685372	C	T	0.04	7	159	OR2G6	SCZ	missense_variant	benign(0.007)	3.98e-05
CMC_PITT_052	2	25174385	G	A	0.02	5	237	DNAJC27	SCZ	synonymous_variant		3.6e-05
CMC_PITT_118	2	29124973	T	G	0.07	17	250	WDR43	SCZ	missense_variant	possibly_damaging(0.517)	0.0001409
CMC_MSSM_100	2	98341659	G	A	0.01	6	442	ZAP70	Control	synonymous_variant		3.98e-06
CMC_MSSM_100	2	127821206	C	T	0.01	6	420	BIN1	Control	missense_variant	possibly_damaging(0.501)	0.0003077
CMC_MSSM_180	2	152553915	G	A	0.03	7	202	NEB	SCZ	synonymous_variant		4.01e-06
CMC_MSSM_100	2	179401146	G	A	0.06	30	491	TTN	Control	missense_variant	probably_damaging(0.976)	0
CMC_MSSM_366	2	234115397	G	T	0.03	7	244	INPP5D	SCZ	synonymous_variant		4.81e-06
CMC_MSSM_097	2	241073350	C	T	0.01	5	428	MYEOV2	SCZ	missense_variant&splice_region_variant	probably_damaging(0.978)	3.18e-05
CMC_MSSM_265	3	10005795	G	A	0.05	11	230	EMC3	SCZ	synonymous_variant		3.18e-05
CMC_MSSM_224	3	14745988	A	G	0.03	6	179	C3orf20	SCZ	synonymous_variant		0.0002943
CMC_MSSM_265	3	32995634	G	A	0.15	38	246	CCR4	SCZ	synonymous_variant		8.35e-05
CMC_MSSM_099	3	49083922	C	T	0.06	14	254	QRICH1	Control	missense_variant	probably_damaging(0.988)	7.96e-06
CMC_MSSM_097	3	49330027	A	G	0.01	6	440	USP4	SCZ	missense_variant	probably_damaging(0.967)	0
CMC_MSSM_109	3	72427773	G	A	0.22	59	263	RYBP	Control	synonymous_variant		1.21e-05
CMC_MSSM_168	3	105086318	C	A	0.05	9	168	ALCAM	SCZ	missense_variant	benign(0)	0
CMC_MSSM_180	3	169540341	C	T	0.03	6	214	LRRIQ4	SCZ	missense_variant	possibly_damaging(0.703)	8.04e-06
CMC_MSSM_178	4	1657026	C	T	0.04	10	237	FAM53A	Control	synonymous_variant		4.07e-05
CMC_MSSM_055	4	187194260	C	T	0.02	5	224	F11	Control	missense_variant	benign(0.024)	0
CMC_MSSM_366	5	149576705	C	T	0.02	5	297	SLC6A7	SCZ	synonymous_variant		2.39e-05
CMC_MSSM_343	6	31607395	A	C	0.08	19	235	BAG6	SCZ	missense_variant	benign(0.195)	0
CMC_MSSM_406	6	36651903	C	T	0.03	13	467	CDKN1A	Control	missense_variant	benign(0.001)	3.61e-05
CMC_MSSM_100	6	42986648	C	A	0.02	6	380	KLHDC3	Control	missense_variant	probably_damaging(0.93)	0
CMC_PITT_020	6	155732472	C	T	0.02	6	272	NOX3	SCZ	missense_variant	probably_damaging(0.998)	1.6e-05
CMC_PITT_052	7	30961738	C	T	0.02	5	328	AQP1	SCZ	stop_gained		0
CMC_MSSM_366	7	31009552	T	C	0.02	6	296	GHRHR	SCZ	synonymous_variant		0
CMC_MSSM_340	7	44150589	C	T	0.03	7	270	AEBP1	SCZ	synonymous_variant		0
CMC_MSSM_100	7	128480112	G	A	0.01	5	462	FLNC	Control	missense_variant	probably_damaging(1)	0
CMC_PITT_052	7	128480183	C	T	0.02	7	314	FLNC	SCZ	synonymous_variant		0.0005776
CMC_MSSM_406	8	21996057	C	T	0.01	5	465	REEP4	Control	missense_variant	benign(0.007)	3.6e-05
CMC_MSSM_027	8	86358470	G	C	0.04	9	240	CA3	SCZ	missense_variant	probably_damaging(0.943)	0
CMC_MSSM_373	8	141745479	C	T	0.04	8	215	PTK2	SCZ	missense_variant	probably_damaging(0.992)	0
CMC_PITT_020	8	145059906	T	G	0.03	7	265	PARP10	SCZ	missense_variant	benign(0)	0
CMC_MSSM_363	9	137801781	C	T	0.03	7	219	FCN1	SCZ	missense_variant	benign(0.003)	0.0001074
CMC_MSSM_168	10	708001	C	T	0.03	6	213	PRR26	SCZ	intron_variant		0
CMC_MSSM_106	10	33474609	A	G	0.04	7	186	NRP1	Control	missense_variant	probably_damaging(0.997)	0
CMC_MSSM_372	10	70202680	G	A	0.03	6	181	DNA2	SCZ	missense_variant	benign(0.007)	8.21e-06
CMC_MSSM_366	10	73122236	C	T	0.07	20	298	SLC29A3	SCZ	synonymous_variant		0
CMC_MSSM_362	10	81929099	C	T	0.02	5	229	ANXA11	SCZ	missense_variant	probably_damaging(0.999)	0
CMC_MSSM_369	10	135114034	T	C	0.27	41	150	TUBGCP2	Control	intron_variant		0
CMC_MSSM_227	11	9025360	G	C	0.12	30	245	NRIP3	Control	synonymous_variant		0
CMC_MSSM_027	11	22272365	A	T	0.21	39	190	ANO5	SCZ			0
CMC_MSSM_269	11	66637854	C	G	0.05	12	251	PC	SCZ	synonymous_variant		0
CMC_MSSM_269	11	66637878	G	C	0.05	12	251	PC	SCZ	synonymous_variant		0
CMC_MSSM_343	11	67071522	T	G	0.05	12	256	SSH3	SCZ	intron_variant		0
CMC_MSSM_097	11	126136475	G	A	0.02	6	390	SRPR	SCZ	missense_variant	probably_damaging(1)	4.02e-06
CMC_MSSM_162	12	104682742	A	C	0.04	6	135	TXNRD1	SCZ	missense_variant	benign(0.011)	0
CMC_MSSM_168	12	121176354	C	T	0.03	5	152	ACADS	SCZ	missense_variant	probably_damaging(1)	3.23e-05
CMC_MSSM_142	13	21742430	C	T	0.3	65	218	SKA3	SCZ	missense_variant	benign(0.003)	7.95e-06
CMC_MSSM_299	14	24731243	G	A	0.14	7	50	TGM1	SCZ	stop_gained		8.04e-06
CMC_PITT_010	14	55203969	C	G	0.05	7	149	SAMD4A	Control	missense_variant	benign(0.396)	3.99e-06
CMC_MSSM_215	14	73964961	A	G	0.09	14	160	HEATR4	Control	missense_variant	probably_damaging(0.936)	0
CMC_MSSM_027	15	42362241	C	T	0.03	6	206	PLA2G4D	SCZ	missense_variant	benign(0.079)	1.61e-05
CMC_MSSM_348	15	45444498	G	A	0.04	7	191	DUOX1	SCZ	missense_variant	benign(0.3)	0
CMC_MSSM_364	15	67477072	C	T	0.04	10	228	SMAD3	SCZ	synonymous_variant		6.76e-05
CMC_MSSM_224	16	682738	G	A	0.03	6	239	WFIKKN1	SCZ	missense_variant	probably_damaging(0.999)	0.0001721
CMC_MSSM_106	16	1537659	C	T	0.02	6	271	PTX4	Control	missense_variant	benign(0.014)	0
CMC_MSSM_415	16	90109610	A	C	0.01	4	271	GAS8	SCZ	missense_variant	possibly_damaging(0.862)	0
CMC_MSSM_343	17	14110147	A	C	0.02	7	294	COX10	SCZ	missense_variant	benign(0.023)	0
CMC_MSSM_304	17	18137098	G	A	0.07	8	112	LLGL1	SCZ	synonymous_variant		3.99e-06
CMC_MSSM_348	17	40125759	C	T	0.03	6	178	CNP	SCZ	synonymous_variant		3.27e-05
CMC_MSSM_100	17	42254109	C	T	0.04	18	429	ASB16	Control	synonymous_variant		1.21e-05
CMC_MSSM_224	17	42745254	C	A	0.03	5	183	C17orf104	SCZ	missense_variant	benign(0.196)	0.0007217
CMC_MSSM_369	17	62510504	G	T	0.03	6	173	CEP95	Control	missense_variant	unknown(0)	0
CMC_MSSM_405	17	65026795	A	G	0.01	6	525	CACNG4	SCZ	missense_variant	benign(0.231)	0
CMC_MSSM_183	18	44595962	A	G	0.04	8	202	KATNAL2	Control	synonymous_variant		0
CMC_MSSM_178	19	808421	G	A	0.04	7	196	PTBP1	Control	synonymous_variant		0
CMC_MSSM_211	19	7937582	G	A	0.02	5	259	CTD-3193O13.9	SCZ	missense_variant	unknown(0)	1.66e-05
CMC_MSSM_211	19	8563836	G	C	0.04	10	276	PRAM1	SCZ	missense_variant	benign(0.24)	0
CMC_MSSM_224	19	15271813	G	A	0.02	5	215	NOTCH3	SCZ	missense_variant	benign(0.013)	0.0008396
CMC_MSSM_199	19	18966039	G	A	0.04	5	118	UPF1	SCZ	missense_variant	benign(0.007)	1.22e-05
CMC_MSSM_379	19	19308414	G	A	0.05	8	175	RFXANK	SCZ	missense_variant	probably_damaging(0.999)	2.8e-05
CMC_MSSM_227	19	38837131	G	A	0.02	5	224	CATSPERG	Control	synonymous_variant		6.41e-06
CMC_MSSM_405	19	41086275	A	G	0.19	90	480	SHKBP1	SCZ	missense_variant	benign(0.166)	0
CMC_MSSM_055	19	49518939	A	C	0.03	8	241	RUVBL2	Control	missense_variant	benign(0.088)	0
CMC_PITT_118	19	58291104	C	T	0.03	7	205	ZNF586	SCZ	synonymous_variant		0
CMC_MSSM_227	20	33451496	C	A	0.04	8	226	GGT7	Control	synonymous_variant		0
CMC_MSSM_269	20	47990279	G	A	0.12	22	188	KCNB1	SCZ	synonymous_variant		0
CMC_MSSM_340	22	38352865	C	T	0.03	8	280	POLR2F	SCZ	stop_gained		1.19e-05
CMC_MSSM_415	X	69811658	G	A	0.05	6	116	TEX11	SCZ	missense_variant	PolyPhen (max): 0.830	1.65e-05
