# Supplementary material for: Somatic mosaicism in schizophrenia brains reveals prenatal mutational processes
Source: Science. Author manuscript; Available in PMC 2024 Oct 20. (PMC11490355; doi:10.1126/science.adq1456)
Supplement: Table_S4.csv — Table S4: Sample covariates for negative binomial regression. [file NIHMS2029380-supplement-Table_S4_csv.csv]

ID	avg_DP	PMI	sex	PC1	PC2	PC3	PC4	PC5	PC6	PC7	PC8	PC9	PC10	Dx	Sequencing	YoA	ageOfDeath	causeOfDeath	Institution
MSSM_055_NeuN_pl	287.758	23.9	XY	-0.0119783	0.0153536	0.00873909	0.00806676	0.00850339	-3.28171e-4	-0.00112313	-0.00167606	-0.0140515	0.00973682	Control	GENEWIZ	2005	66	1	MSSM
MSSM_056_NeuN_pl	123.426	16.5	XX	-0.0128868	0.016172	0.0078356	0.00933141	0.0125774	-0.00525512	-0.00678301	-4.13974e-4	-0.0240502	1.84309e-4	Control	other	2005	67	1	MSSM
MSSM_099_NeuN_pl	309.552	7	XX	0.0294331	0.00218731	9.73851e-4	-4.36315e-4	0.00577792	0.00324351	-0.00868125	0.0128757	-0.0209308	-0.00576803	Control	GENEWIZ	2002	62	1	MSSM
MSSM_100_NeuN_pl	503.417	23.3	XY	-0.0126796	0.0155628	0.0064738800000000004	0.00537673	0.0211057	0.00343194	-0.00122002	0.00207674	-0.0220147	0.0199225	Control	GENEWIZ	2006	64	1	MSSM
MSSM_106_NeuN_pl	NA	11.1	XX	-0.0118992	0.0143554	0.00351242	0.00834773	-0.0578167	0.00974327	-0.059001	0.00412036	-0.0177327	-0.00243678	Control	other	2012	94	1	MSSM
MSSM_109_NeuN_pl	NA	7.6	XX	-0.0113541	0.0141554	0.00269827	0.0085669	-0.0680755	0.00361272	-0.0663689	0.0127652	-0.00910825	-2.66365e-5	Control	other	2011	95	1	MSSM
MSSM_116_NeuN_pl	74.7257	16.6	XX	-0.0115776	0.0140539	0.0090841	0.00668082	0.020118	0.00324244	-0.00812265	-0.00535811	-0.00206928	-0.00163733	SCZ	GENEWIZ	2008	74	1	MSSM
MSSM_118_NeuN_pl	NA	14.8	XY	-0.0106951	0.0129707	0.00311977	0.0113571	-0.0703824	0.00532883	-0.0524657	0.015321	-0.00910168	-0.0057455	SCZ	other	2009	54	1	MSSM
MSSM_130_NeuN_pl	294.429	10.7	XY	-0.0110067	0.0149275	0.00497261	0.00675863	-0.0110046	-0.00251384	0.0036321	-2.19169e-4	-0.0015668	-3.37905e-4	Control	GENEWIZ	2007	41	5	MSSM
MSSM_142_NeuN_pl	178.537	3.4	XX	-0.0131055	0.0159063	0.0078895	0.00826452	0.01668	-0.00277646	0.00161097	0.00405432	-0.0301152	-8.73118e-4	SCZ	GENEWIZ	1993	79	1	MSSM
MSSM_158_NeuN_pl	72.9909	3.1	XX	-0.0138968	0.0155558	0.00842717	0.00769498	0.0151102	-0.00269166	0.00410896	-0.00144069	-0.0203213	0.00686655	SCZ	GENEWIZ	1991	77	1	MSSM
MSSM_162_NeuN_pl	284.025	48.1	XX	-0.010237	0.0158118	0.00464571	0.00761487	-0.0270762	0.00128783	0.00733442	0.001743	-0.00348212	-0.00437139	SCZ	GENEWIZ	1992	84	1	MSSM
MSSM_097_NeuN_pl	444.004	50.6	XY	-0.011092	0.013676	0.00266	0.0104182	-0.0638889	0.00609616	-0.0527917	0.011539	-0.0163779	0.0048034	SCZ	GENEWIZ	1992	73	1	MSSM
MSSM_178_NeuN_pl	244.489	21	XY	-0.012362100000000001	0.0147842	0.0045111	0.00834249	-0.0210923	0.00134898	-0.0208599	0.00297689	-0.0263125	0.0247798	Control	GENEWIZ	2007	60	5	MSSM
MSSM_179_NeuN_pl	NA	11.5	XX	-0.0132519	0.0152647	0.00760619	0.00511674	0.0196919	-0.00365212	-5.42196e-4	-0.00252326	-0.0194318	0.0246523	Control	other	2008	86	1	MSSM
MSSM_180_NeuN_pl	229.722	40.4	XY	-0.0118107	0.0154633	0.00696398	0.00724585	-0.023872	0.00208619	0.0045531	-0.00408752	0.00579849	-0.0090597	SCZ	GENEWIZ	1993	95	1	MSSM
MSSM_183_NeuN_pl	NA	10.8	XY	-0.0120512	0.0156997	0.00692625	0.00812669	0.0127827	-0.0062324	0.00292239	-0.00181641	-0.0184478	0.0137138	Control	other	2007	66	1	MSSM
MSSM_193_NeuN_pl	181.473	9.8	XY	-0.0115467	0.0145261	0.00349897	0.00751764	-0.0593432	0.0133257	-0.0505404	0.00387408	-0.0145461	0.00336662	SCZ	other	2010	70	2	MSSM
MSSM_199_NeuN_pl	123.641	49.9	XX	-0.0132659	0.0149727	0.00781131	0.00764699	0.0174442	-8.51333e-4	0.00507469	-0.00249679	-0.00878072	0.0101987	SCZ	GENEWIZ	1992	82	1	MSSM
MSSM_201_NeuN_pl	52.2932	44.4	XX	-0.0131591	0.0165913	0.00755737	0.00753013	0.0120365	-0.00320791	0.0105174	-4.65629e-4	-0.0268528	0.0110915	SCZ	GENEWIZ	1992	84	1	MSSM
MSSM_211_NeuN_pl	247.218	15	XX	0.0283958	0.00313594	0.00334277	0.002718	0.00486334	-7.03805e-4	-0.00322086	0.00689303	-0.0158325	-0.00541085	SCZ	GENEWIZ	1996	71	1	MSSM
MSSM_227_NeuN_pl	267.805	13	XY	-0.0127697	0.0162835	0.00891892	0.00539083	0.00592785	-0.0083499	0.00448732	-0.00342133	-0.0263404	0.0165448	Control	GENEWIZ	2005	27	5	MSSM
MSSM_254_NeuN_pl	434.758	47.7	XY	-0.0131964	0.0152189	0.00939663	0.00668768	0.0160109	-0.00172159	0.00800342	-0.00522488	-0.0226668	0.00533487	SCZ	GENEWIZ	1991	64	1	MSSM
MSSM_265_NeuN_pl	268.923	23.8	XY	-0.0124503	0.0147055	0.00598631	0.00638062	0.0191283	-0.010311	-0.0186126	0.00361317	-0.0142119	0.0168234	SCZ	GENEWIZ	1992	84	1	MSSM
MSSM_266_NeuN_pl	76.8148	26	XY	-0.0126577	0.0159273	0.00762116	0.00909373	0.0117379	0.00199289	0.00805292	-0.00412021	-0.0150081	0.0103447	SCZ	GENEWIZ	1992	81	1	MSSM
MSSM_269_NeuN_pl	330.829	7.4	XY	0.0235763	0.00423273	0.00389735	-4.33464e-4	0.00283531	0.00292308	-6.14412e-4	-0.0019621	-0.0182122	3.56293e-4	SCZ	GENEWIZ	2006	79	1	MSSM
MSSM_273_NeuN_pl	195.451	5.1	XY	0.033332	0.00312514	6.74292e-4	1.03321e-4	-2.2985e-4	0.00428335	1.12931e-4	-0.00955753	-0.0128026	0.0094509	SCZ	GENEWIZ	1991	82	2	MSSM
MSSM_293_NeuN_pl	69.5213	27	XY	-0.0106533	0.014443	0.00353909	0.00904956	-0.0589264	0.003531	-0.0438377	0.0149437	-0.0179156	0.00948531	SCZ	GENEWIZ	2007	69	3	MSSM
MSSM_295_NeuN_pl	145.036	34.1	XY	-0.0125618	0.0169139	0.00905498	0.0101158	0.0100472	-0.00053921800000000005	0.0134728	0.00171859	-0.0248338	0.0315889	SCZ	other	2005	62	1	MSSM
MSSM_297_NeuN_pl	250.717	27	XY	-0.0124003	0.015873	0.00837096	0.00762401	0.0240296	0.00285039	0.00694783	-0.00727112	-0.024055	0.0133174	SCZ	GENEWIZ	2010	47	1	MSSM
MSSM_304_NeuN_pl	139.222	47.3	XY	-0.0105101	0.0145034	0.00400795	0.00923771	-0.0554213	0.0080908	-0.0550743	0.00928052	-0.0111967	0.00829622	SCZ	other	2009	76	1	MSSM
MSSM_305_NeuN_pl	258.78	7.6	XX	-0.0106375	0.0149675	0.00436315	0.00679478	-0.0344849	-0.00420976	0.00520866	0.00169306	-0.00229275	-0.00504229	SCZ	GENEWIZ	2010	86	NA	MSSM
MSSM_308_NeuN_pl	99.9094	47.5	XY	0.0298301	0.00460676	0.00301172	0.00119782	0.00181899	-0.00159225	-0.00618264	-0.00199132	-0.0147889	-0.00711819	SCZ	GENEWIZ	2010	60	1	MSSM
MSSM_362_NeuN_pl	229.512	7.2	XY	-0.0115518	0.0144998	0.00184273	0.00797008	-0.0370838	0.00282406	0.0102302	2.77557e-4	0.0110345	-0.010333	SCZ	GENEWIZ	2001	73	1	MSSM
MSSM_363_NeuN_pl	242.17	9.7	XX	-0.0116709	0.0145348	0.00628379	0.0100756	-0.0157097	-3.41503e-4	0.0120774	-0.0017057	0.00617696	-0.00575453	SCZ	GENEWIZ	2001	77	1	MSSM
MSSM_364_NeuN_pl	302.812	13.5	XY	-0.0123443	0.0163061	0.0114268	0.00560522	0.0119835	0.0058882	-0.0154444	0.00726245	-0.0133672	0.00955001	SCZ	GENEWIZ	2002	56	1	MSSM
MSSM_321_NeuN_pl	427.07	25.5	XY	0.0257881	0.00407818	0.0021502	-3.52367e-4	0.00456518	0.00233063	-4.01011e-4	0.0013887	-0.0151582	-0.0140521	SCZ	GENEWIZ	2002	48	4	MSSM
MSSM_370_NeuN_pl	210.898	5.5	XX	-0.0128164	0.0142748	0.00899155	0.00771378	0.0141067	9.17498e-4	0.00559716	0.0123311	-0.0206832	0.0246579	SCZ	GENEWIZ	1992	71	1	MSSM
MSSM_327_NeuN_pl	307.04	48.4	XX	-0.0115006	0.0142924	0.00307751	0.00710556	-0.0365931	0.00529489	8.49458e-4	-7.14363e-5	0.0108779	-0.0102089	SCZ	GENEWIZ	2001	81	1	MSSM
MSSM_372_NeuN_pl	230.257	17.7	XY	-0.0124193	0.0160044	0.00583502	0.00762647	0.0171026	-0.00197148	-8.56872e-4	-0.00570068	-0.0255811	0.00448399	SCZ	GENEWIZ	1998	93	1	MSSM
MSSM_373_NeuN_pl	NA	26	XY	-0.0110687	0.0155434	0.00490574	0.0051159	0.012457	8.0548e-4	0.00829464	0.00851036	-0.0193972	0.0225318	SCZ	other	1999	92	1	MSSM
MSSM_331_NeuN_pl	98.0301	29.9	XX	0.0287499	0.00432517	0.00213543	0.00333568	6.49279e-4	0.00787244	0.00669033	0.00987011	-0.0157882	-0.00987247	SCZ	other	1996	67	4	MSSM
MSSM_379_NeuN_pl	243.593	9.5	XY	-0.0114141	0.0147638	0.00272647	0.00816747	-0.0371459	0.00359758	-0.00310583	6.1801e-4	-0.00171797	-7.57261e-4	SCZ	GENEWIZ	2007	71	1	MSSM
MSSM_343_NeuN_pl	281.931	21.9	XX	0.0273593	0.0031263	1.58135e-4	5.52146e-4	0.0038616	-0.00200296	-0.00938646	0.00349404	-0.0111513	-0.0140424	SCZ	GENEWIZ	2000	59	1	MSSM
MSSM_346_NeuN_pl	142.338	3.5	XY	-0.0125457	0.0151954	0.0073598	0.00738253	0.0203663	0.00142703	0.0138036	-0.0048741	-0.0344808	0.0320691	SCZ	GENEWIZ	2000	68	1	MSSM
MSSM_391_NeuN_pl	NA	33	XY	-0.01337	0.0151314	0.00715736	0.0100988	0.0134083	-0.00179833	0.00830022	0.00415523	-0.0350504	0.0234886	Control	other	2003	75	1	MSSM
MSSM_352_NeuN_pl	311.437	4.3	XY	-0.0114689	0.0149548	0.00785536	0.00950521	-0.0115829	-0.00540101	0.0098968	0.00311817	-0.00368368	-0.00794445	SCZ	GENEWIZ	1997	64	1	MSSM
PITT_082_NeuN_pl	280.642	16.4	XY	-0.0125322	0.0150591	0.00638742	0.00583806	0.0217642	2.9339e-4	0.00738799	0.00513511	-0.0233133	0.0258774	Control	GENEWIZ	1995	61	1	Pitt
PITT_098_NeuN_pl	300.268	14.5	XY	-0.012739	0.0146667	0.00908976	0.00693531	0.0105589	1.82149e-4	-0.00542149	0.00814332	-0.0167273	0.00506141	Control	GENEWIZ	1997	56	1	Pitt
PITT_101_NeuN_pl	169.43	26.1	XY	-0.0119671	0.0147292	0.00460734	0.00891031	-0.00912662	-0.00287315	0.00269519	0.00334448	-2.98629e-4	-0.00313101	Control	other	1997	42	1	Pitt
PITT_113_NeuN_pl	287.221	16.6	XY	-0.0126481	0.0161714	0.00843276	0.00358359	0.0150735	5.7482e-5	-0.00815933	0.0114036	-0.0105428	5.88292e-4	Control	GENEWIZ	2000	48	1	Pitt
PITT_117_NeuN_pl	291.963	28	XY	-0.0116592	0.0158992	0.0081848	0.0070252	0.00214808	0.0035992	0.00971644	-0.00298542	-0.0110129	0.0120513	SCZ	GENEWIZ	2000	33	5	Pitt
PITT_118_NeuN_pl	NA	23.8	XX	-0.0129536	0.0155173	0.00639372	0.00633358	-0.00734581	0.00449496	0.00353596	-2.40996e-4	-0.00319171	0.00651322	SCZ	other	2000	71	1	Pitt
PITT_010_NeuN_pl	NA	24.2	XY	-0.0116915	0.0142803	0.00856706	0.00734849	0.0111262	0.00244344	0.00918843	-0.00304737	-0.0173585	0.0189744	Control	other	2003	51	1	Pitt
PITT_017_NeuN_pl	156.681	22.9	XY	-0.0123737	0.015479	0.00568533	0.00552748	0.0153525	-0.00228378	-0.0177231	0.0099145	-0.0120044	-0.00805513	SCZ	GENEWIZ	2003	62	1	Pitt
PITT_020_NeuN_pl	299.181	14.4	XX	-0.0123631	0.015011	0.00730794	0.0108307	0.0183515	0.00560982	-0.00265992	0.00433692	-0.0178565	0.0230369	SCZ	GENEWIZ	2004	47	5	Pitt
PITT_024_NeuN_pl	100.912	20.1	XX	-0.0127473	0.0162695	0.0082318	0.00910429	0.0126466	-0.00518768	0.00150791	-0.00332917	-0.0288916	0.013996	SCZ	GENEWIZ	2004	41	5	Pitt
PITT_050_NeuN_pl	293.394	24.1	XY	-0.0131344	0.0157535	0.0104113	0.00722588	0.0149102	-0.00358027	0.00746355	0.00216957	-0.0310002	0.0196482	Control	GENEWIZ	2007	65	5	Pitt
PITT_052_NeuN_pl	304.421	24.1	XY	-0.0121018	0.0146768	0.00707963	0.00682637	0.00889827	0.00183821	-3.45846e-4	0.00208837	-0.0138425	-0.00537178	SCZ	GENEWIZ	2007	59	5	Pitt
PITT_060_NeuN_pl	125.664	17.4	XY	-0.013195	0.0158259	0.00818796	0.00865474	0.0163016	-0.00779505	0.0155393	-2.60064e-4	-0.0326462	0.0227912	SCZ	other	2009	65	5	Pitt
PITT_064_NeuN_pl	NA	24.4	XY	-0.0121974	0.016509	0.00891909	0.0078387	0.0102736	0.00426504	-0.00359094	-0.00429044	-0.0204671	0.0201985	Control	other	2009	54	1	Pitt
PITT_071_NeuN_pl	251.229	31.9	XY	-0.011903	0.0145257	0.0068382	0.00794264	0.0269243	-0.00481061	-0.0192065	0.00147153	-0.0135728	0.00804899	SCZ	GENEWIZ	2011	51	5	Pitt
PITT_072_NeuN_pl	183.717	28.1	XY	0.0286345	0.00367737	0.00359434	9.41519e-4	3.41586e-4	-0.00639331	0.00390081	-0.00179688	-0.0223691	-0.0120887	SCZ	GENEWIZ	2011	60	3	Pitt
PITT_007_NeuN_pl	278.951	23.8	XX	-0.0126127	0.0163378	0.00631724	0.00473002	0.0146461	-0.00637367	0.00173285	-0.00753613	-0.0207086	0.0122269	SCZ	GENEWIZ	2004	46	5	Pitt
