# Supplementary material for: Somatic mosaicism in schizophrenia brains reveals prenatal mutational processes
Source: Science. Author manuscript; Available in PMC 2024 Oct 20. (PMC11490355; doi:10.1126/science.adq1456)
Supplement: Table_S5.xlsx — Table S5: DNAse hypersensitivity track descriptions. [file NIHMS2029380-supplement-Table_S5_xlsx.xlsx]

## Sheet: Sheet1
Track name	Source
fetal_brain	https://egg2.wustl.edu/roadmap/data/byFileType/peaks/consolidated/broadPeak/E081-DNase.hotspot.fdr0.01.broad.bed.gz
fetal_neuron_girskis	Girskis et al, Neuron, 2021
fetal_npc_girskis	Girskis et al, Neuron, 2021
fetal_brain_girskis	Girskis et al, Neuron, 2021
pancreas	https://egg2.wustl.edu/roadmap/data/byFileType/peaks/consolidated/broadPeak/E098-DNase.hotspot.fdr0.01.broad.bed.gz
fetal_kidney	https://egg2.wustl.edu/roadmap/data/byFileType/peaks/consolidated/broadPeak/E086-DNase.hotspot.fdr0.01.broad.bed.gz
fetal_lung	https://egg2.wustl.edu/roadmap/data/byFileType/peaks/consolidated/broadPeak/E088-DNase.hotspot.fdr0.01.broad.bed.gz
psoas_muscle	https://egg2.wustl.edu/roadmap/data/byFileType/peaks/consolidated/broadPeak/E100-DNase.hotspot.fdr0.01.broad.bed.gz
fetal_muscle_leg	https://egg2.wustl.edu/roadmap/data/byFileType/peaks/consolidated/broadPeak/E090-DNase.hotspot.fdr0.01.broad.bed.gz
foreskin_keratinocyte	https://egg2.wustl.edu/roadmap/data/byFileType/peaks/consolidated/broadPeak/E057-DNase.hotspot.fdr0.01.broad.bed.gz
adult_middle_frontal_area_brain	https://www.encodeproject.org/files/ENCFF853WHS/@@download/ENCFF853WHS.bed.gz
adult_small_intestine	https://egg2.wustl.edu/roadmap/data/byFileType/peaks/consolidated/broadPeak/E109-DNase.hotspot.fdr0.01.broad.bed.gz
fetal_large_intestine	https://egg2.wustl.edu/roadmap/data/byFileType/peaks/consolidated/broadPeak/E084-DNase.hotspot.fdr0.01.broad.bed.gz
T_cells_peripheral	https://egg2.wustl.edu/roadmap/data/byFileType/peaks/consolidated/broadPeak/E034-DNase.hotspot.fdr0.01.broad.bed.gz
adult_ovary	https://egg2.wustl.edu/roadmap/data/byFileType/peaks/consolidated/broadPeak/E097-DNase.hotspot.fdr0.01.broad.bed.gz
adult_gastric	https://egg2.wustl.edu/roadmap/data/byFileType/peaks/consolidated/broadPeak/E094-DNase.hotspot.fdr0.01.broad.bed.gz
foreskin_melanocyte	https://egg2.wustl.edu/roadmap/data/byFileType/peaks/consolidated/broadPeak/E059-DNase.hotspot.fdr0.01.broad.bed.gz
fetal_small_intestine	https://egg2.wustl.edu/roadmap/data/byFileType/peaks/consolidated/broadPeak/E085-DNase.hotspot.fdr0.01.broad.bed.gz
fetal_stomach	https://egg2.wustl.edu/roadmap/data/byFileType/peaks/consolidated/broadPeak/E092-DNase.hotspot.fdr0.01.broad.bed.gz
fetal_heart	https://egg2.wustl.edu/roadmap/data/byFileType/peaks/consolidated/broadPeak/E083-DNase.hotspot.fdr0.01.broad.bed.gz
fetal_thymus	https://egg2.wustl.edu/roadmap/data/byFileType/peaks/consolidated/broadPeak/E093-DNase.hotspot.fdr0.01.broad.bed.gz
adult_heart	https://www.encodeproject.org/files/ENCFF533VZF/@@download/ENCFF533VZF.bed.gz
Stomach cancer	ENCFF086NCZ
Bladder cancer	ENCFF168ENZ
Lung cancer	ENCFF326RIS
Liver cancer	ENCFF488LOL
Colon cancer	ENCFF700RBN
BRCA	ENCFF388JAL
SKCM	ENCFF951AWM
Esophageal Cancer	ENCFF160NNU
