# Supplementary material for: Somatic mosaicism in schizophrenia brains reveals prenatal mutational processes
Source: Science. Author manuscript; Available in PMC 2024 Oct 20. (PMC11490355; doi:10.1126/science.adq1456)
Supplement: Table_S6.xlsx — Table S6: Nearest-gene annotation table of T>G sSNVs. [file NIHMS2029380-supplement-Table_S6_xlsx.xlsx]

## Sheet: Sheet1
Nearest Gene
