# Supplementary material for: Somatic mosaicism in schizophrenia brains reveals prenatal mutational processes
Source: Science. Author manuscript; Available in PMC 2024 Oct 20. (PMC11490355; doi:10.1126/science.adq1456)
Supplement: Table_S7.xlsx — Table S7: MPRA primers. [file NIHMS2029380-supplement-Table_S7_xlsx.xlsx]

## Sheet: MPRA_primers
Primers name	Sequence
MPRA_v3_F	GCCAGAACATTTCTCTGGCCTAACTGGCCGCTTGACG
MPRA_v3_20I_R	CCGACTAGCTTGGCCGCCGACGCTCTTCCGATCT(N1:25252525)(N1)(N1)(N1)(N1)(N1)(N1)(N1)(N1)(N1) (N1)(N1)(N1)(N1)(N1)(N1)(N1)(N1)(N1)(N1)TCTAGAGGTTCGTCGACGCGATCGCAGGAGCCGCAGTG
MPRAv3_a2sa	GTGACTGGAGTTCAGACGTGTGCTCTTCCGATCTAACTGGCCGCTTGACG
TruSeq_Universal_Adapter	ACACTCTTTCCCTACACGACGCTCTTCCGATCT
GFP_capture_1	CCTCGATGTTGTGGCGGGTCTTGAAGTTCACCTTG/3BioTEG/
GFP_capture_2	CCAGGATGTTGCCGTCCTCCTTGAAGTCGATGCCC/3BioTEG/
GFP_capture_3	CGCCGTAGGTGAAGGTGGTCACGAGGGTGGGCCAG/3BioTEG/
MPRA_Illumina_GFP_F_v2	ACTGGAGTTCAGACGTGTGCTCTTCCGATCTCGCCCTGAGCAAAGACC
Ilmn_P5_1stPCR_v2	ACTCTTTCCCTACACGACGCTCTTCCGATCT
llumina P5 Index Primers	AATGATACGGCGACCACCGAGATCTACAC[8bpIndex]ACACTCTTTCCCTACACGAC
Illumina P7 Index Primers	CAAGCAGAAGACGGCATACGAGAT[8bpIndex]GTGACTGGAGTTCAGACGTGTGC
