# Supplementary material for: Somatic mosaicism in schizophrenia brains reveals prenatal mutational processes
Source: Science. Author manuscript; Available in PMC 2024 Oct 20. (PMC11490355; doi:10.1126/science.adq1456)
Supplement: Table_S9.7.18.24.xlsx — Table S9: Predicted SCZ emVar targeted genes in human brain tissue. [file NIHMS2029380-supplement-Table_S9_7_18_24_xlsx.xlsx]

## Sheet: Sheet3
SNV	TargetGene	CellType	PredictionMethod
1_28099835_T_G	STX12	bipolar_neuron_from_iPSC-ENCODE	ABC
1_153643876_T_C	ILF2	bipolar_neuron_from_iPSC-ENCODE	ABC
1_153643876_T_C	ILF2	H1_Derived_Neuronal_Progenitor_Cultured_Cells-Roadmap	ABC
1_215740460_T_C	KCTD3	bipolar_neuron_from_iPSC-ENCODE	ABC
1_215740460_T_C	KCTD3	H1_Derived_Neuronal_Progenitor_Cultured_Cells-Roadmap	ABC
10_89622268_A_C	CFL1P1	bipolar_neuron_from_iPSC-ENCODE	ABC
10_89622268_A_C	ATAD1	bipolar_neuron_from_iPSC-ENCODE	ABC
10_89622268_A_C	KLLN	bipolar_neuron_from_iPSC-ENCODE	ABC
10_89622268_A_C	PTEN	bipolar_neuron_from_iPSC-ENCODE	ABC
10_89622268_A_C	PTEN	H1_Derived_Neuronal_Progenitor_Cultured_Cells-Roadmap	ABC
10_89622268_A_C	RNLS	H1_Derived_Neuronal_Progenitor_Cultured_Cells-Roadmap	ABC
10_89622268_A_C	KLLN	H1_Derived_Neuronal_Progenitor_Cultured_Cells-Roadmap	ABC
10_89622268_A_C	CFL1P1	H1_Derived_Neuronal_Progenitor_Cultured_Cells-Roadmap	ABC
10_89622268_A_C	ATAD1	H1_Derived_Neuronal_Progenitor_Cultured_Cells-Roadmap	ABC
11_18656210_A_C	UEVLD	bipolar_neuron_from_iPSC-ENCODE	ABC
11_18656210_A_C	SPTY2D1	bipolar_neuron_from_iPSC-ENCODE	ABC
11_18656210_A_C	SPTY2D1	H1_Derived_Neuronal_Progenitor_Cultured_Cells-Roadmap	ABC
11_61379253_C_T	RPLP0P2	bipolar_neuron_from_iPSC-ENCODE	ABC
11_61379253_C_T	PPP1R32	bipolar_neuron_from_iPSC-ENCODE	ABC
11_61379253_C_T	SYT7	bipolar_neuron_from_iPSC-ENCODE	ABC
11_61379253_C_T	LOC101927495	bipolar_neuron_from_iPSC-ENCODE	ABC
11_67070348_C_T	SSH3	bipolar_neuron_from_iPSC-ENCODE	ABC
12_89748216_T_C	LOC728084	bipolar_neuron_from_iPSC-ENCODE	ABC
12_89748216_T_C	DUSP6	bipolar_neuron_from_iPSC-ENCODE	ABC
14_73493685_A_C	ZFYVE1	bipolar_neuron_from_iPSC-ENCODE	ABC
14_75744155_C_T	FOS	bipolar_neuron_from_iPSC-ENCODE	ABC
14_75744155_C_T	FOS	H1_Derived_Neuronal_Progenitor_Cultured_Cells-Roadmap	ABC
14_75744155_C_T	LINC01220	H1_Derived_Neuronal_Progenitor_Cultured_Cells-Roadmap	ABC
15_99243563_A_G	IGF1R	bipolar_neuron_from_iPSC-ENCODE	ABC
15_99243563_A_G	IRAIN	bipolar_neuron_from_iPSC-ENCODE	ABC
15_56285479_A_C	DYX1C1-CCPG1	H1_Derived_Neuronal_Progenitor_Cultured_Cells-Roadmap	ABC
15_56285479_A_C	MNS1	H1_Derived_Neuronal_Progenitor_Cultured_Cells-Roadmap	ABC
15_56285479_A_C	TEX9	H1_Derived_Neuronal_Progenitor_Cultured_Cells-Roadmap	ABC
15_56285479_A_C	RFX7	H1_Derived_Neuronal_Progenitor_Cultured_Cells-Roadmap	ABC
15_56285479_A_C	PRTG	H1_Derived_Neuronal_Progenitor_Cultured_Cells-Roadmap	ABC
15_56285479_A_C	RAB27A	H1_Derived_Neuronal_Progenitor_Cultured_Cells-Roadmap	ABC
15_56285479_A_C	RSL24D1	H1_Derived_Neuronal_Progenitor_Cultured_Cells-Roadmap	ABC
15_56285479_A_C	PYGO1	H1_Derived_Neuronal_Progenitor_Cultured_Cells-Roadmap	ABC
15_56285479_A_C	C15orf65	H1_Derived_Neuronal_Progenitor_Cultured_Cells-Roadmap	ABC
15_56285479_A_C	CCPG1	H1_Derived_Neuronal_Progenitor_Cultured_Cells-Roadmap	ABC
15_56285479_A_C	PIGBOS1	H1_Derived_Neuronal_Progenitor_Cultured_Cells-Roadmap	ABC
15_56285479_A_C	PIGB	H1_Derived_Neuronal_Progenitor_Cultured_Cells-Roadmap	ABC
17_74118226_T_G	EXOC7	H1_Derived_Neuronal_Progenitor_Cultured_Cells-Roadmap	ABC
17_74118226_T_G	FOXJ1	H1_Derived_Neuronal_Progenitor_Cultured_Cells-Roadmap	ABC
17_18884769_G_A	FAM83G	H1_Derived_Neuronal_Progenitor_Cultured_Cells-Roadmap	ABC
19_11593076_A_C	ELAVL3	bipolar_neuron_from_iPSC-ENCODE	ABC
2_159313967_T_G	CCDC148	bipolar_neuron_from_iPSC-ENCODE	ABC
2_159313967_T_G	PKP4	bipolar_neuron_from_iPSC-ENCODE	ABC
2_159313967_T_G	CCDC148	H1_Derived_Neuronal_Progenitor_Cultured_Cells-Roadmap	ABC
2_159313967_T_G	PKP4	H1_Derived_Neuronal_Progenitor_Cultured_Cells-Roadmap	ABC
22_25761991_C_T	LRP5L	bipolar_neuron_from_iPSC-ENCODE	ABC
3_31573361_C_T	STT3B	bipolar_neuron_from_iPSC-ENCODE	ABC
3_31573361_C_T	STT3B	H1_Derived_Neuronal_Progenitor_Cultured_Cells-Roadmap	ABC
3_173114550_C_T	TNFSF10	H1_Derived_Neuronal_Progenitor_Cultured_Cells-Roadmap	ABC
3_173114550_C_T	NCEH1	H1_Derived_Neuronal_Progenitor_Cultured_Cells-Roadmap	ABC
3_173114550_C_T	ECT2	H1_Derived_Neuronal_Progenitor_Cultured_Cells-Roadmap	ABC
3_173114550_C_T	NLGN1	H1_Derived_Neuronal_Progenitor_Cultured_Cells-Roadmap	ABC
3_173114550_C_T	NLGN1	bipolar_neuron_from_iPSC-ENCODE	ABC
3_150321366_G_C	SELENOT	bipolar_neuron_from_iPSC-ENCODE	ABC
3_150321366_G_C	SELENOT	H1_Derived_Neuronal_Progenitor_Cultured_Cells-Roadmap	ABC
4_56922177_G_A	KDR	bipolar_neuron_from_iPSC-ENCODE	ABC
4_56922177_G_A	CEP135	bipolar_neuron_from_iPSC-ENCODE	ABC
6_26533434_A_C	HMGN4	bipolar_neuron_from_iPSC-ENCODE	ABC
6_26533434_A_C	HMGN4	H1_Derived_Neuronal_Progenitor_Cultured_Cells-Roadmap	ABC
7_150676638_T_G	KCNH2	bipolar_neuron_from_iPSC-ENCODE	ABC
8_54932301_G_A	TCEA1	bipolar_neuron_from_iPSC-ENCODE	ABC
9_37472397_G_T	ZBTB5	H1_Derived_Neuronal_Progenitor_Cultured_Cells-Roadmap	ABC
9_37472397_G_T	EXOSC3	H1_Derived_Neuronal_Progenitor_Cultured_Cells-Roadmap	ABC
9_37472397_G_T	DCAF10	H1_Derived_Neuronal_Progenitor_Cultured_Cells-Roadmap	ABC
9_37472397_G_T	SLC25A51	H1_Derived_Neuronal_Progenitor_Cultured_Cells-Roadmap	ABC
9_37472397_G_T	ALDH1B1	H1_Derived_Neuronal_Progenitor_Cultured_Cells-Roadmap	ABC
9_37472397_G_T	TRMT10B	H1_Derived_Neuronal_Progenitor_Cultured_Cells-Roadmap	ABC
9_37472397_G_T	TOMM5	H1_Derived_Neuronal_Progenitor_Cultured_Cells-Roadmap	ABC
9_37472397_G_T	FRMPD1	H1_Derived_Neuronal_Progenitor_Cultured_Cells-Roadmap	ABC
9_37472397_G_T	POLR1E	H1_Derived_Neuronal_Progenitor_Cultured_Cells-Roadmap	ABC
9_37472397_G_T	GRHPR	H1_Derived_Neuronal_Progenitor_Cultured_Cells-Roadmap	ABC
9_37472397_G_T	FBXO10	H1_Derived_Neuronal_Progenitor_Cultured_Cells-Roadmap	ABC
9_136243505_G_A	SURF4	H1_Derived_Neuronal_Progenitor_Cultured_Cells-Roadmap	ABC
9_136243505_G_A	STKLD1	H1_Derived_Neuronal_Progenitor_Cultured_Cells-Roadmap	ABC
X_3733836_T_G	PRKX	bipolar_neuron_from_iPSC-ENCODE	ABC
X_3733836_T_G	ARSD	H1_Derived_Neuronal_Progenitor_Cultured_Cells-Roadmap	ABC
1_16344571_C_T	CLCNKA	Brain_trimester	Cicero
1_16344571_C_T	HSPB7	Brain_trimester	Cicero
10_13060440_G_C	AL353586.1	Brain_trimester	Cicero
10_13060440_G_C	CCDC3	Brain_trimester	Cicero
17_38677642_C_T	AC080112.4	Brain_trimester	Cicero
19_57211210_G_A	AC006115.2	Brain_trimester	Cicero
19_57211210_G_A	PEG3	Brain_trimester	Cicero
19_57211210_G_A	ZIM2-AS1	Brain_trimester	Cicero
2_165748316_G_A	RNA5SP111	Brain_trimester	Cicero
2_165748316_G_A	SLC38A11	Brain_trimester	Cicero
22_30217646_A_C	ASCC2	Brain_trimester	Cicero
3_183259847_C_T	MCF2L2	Brain_trimester	Cicero
3_183259847_C_T	B3GNT5	Brain_trimester	Cicero
3_183259847_C_T	KLHL6	Brain_trimester	Cicero
3_183259847_C_T	KLHL6-AS1	Brain_trimester	Cicero
4_148751085_C_T	ARHGAP10	Brain_trimester	Cicero
4_148751085_C_T	LINC02507	Brain_trimester	Cicero
9_139498818_A_G	AL590226.1	Brain_trimester	Cicero
9_139498818_A_G	EGFL7	Brain_trimester	Cicero
9_139498818_A_G	DIPK1B	Brain_trimester	Cicero
1_47133172_A_C	ATPAF1	NPC	ENCODE_rE2G
1_27216396_C_G	GPN2	NPC	ENCODE_rE2G
1_27216396_C_G	GPATCH3	NPC	ENCODE_rE2G
1_27216396_C_G	GPN2	hiPSC_bipolar_neuron	ENCODE_rE2G
1_28099835_T_G	IFI6	hiPSC_bipolar_neuron	ENCODE_rE2G
1_28099835_T_G	THEMIS2	hiPSC_bipolar_neuron	ENCODE_rE2G
1_28099835_T_G	STX12	hiPSC_bipolar_neuron	ENCODE_rE2G
1_28099835_T_G	IFI6	NPC	ENCODE_rE2G
1_28099835_T_G	STX12	NPC	ENCODE_rE2G
1_28099835_T_G	THEMIS2	NPC	ENCODE_rE2G
1_155225300_T_C	FAM189B	NPC	ENCODE_rE2G
1_155225300_T_C	FAM189B	hiPSC_bipolar_neuron	ENCODE_rE2G
1_153643876_T_C	NPR1	NPC	ENCODE_rE2G
1_153643876_T_C	ILF2	NPC	ENCODE_rE2G
1_153643876_T_C	LOC343052	NPC	ENCODE_rE2G
1_153643876_T_C	SNAPIN	NPC	ENCODE_rE2G
1_153643876_T_C	LOC101928034	NPC	ENCODE_rE2G
1_153643876_T_C	SNAPIN	hiPSC_bipolar_neuron	ENCODE_rE2G
1_153643876_T_C	RAB13	hiPSC_bipolar_neuron	ENCODE_rE2G
1_153643876_T_C	NPR1	hiPSC_bipolar_neuron	ENCODE_rE2G
1_153643876_T_C	LOC101928034	hiPSC_bipolar_neuron	ENCODE_rE2G
1_153643876_T_C	ILF2	hiPSC_bipolar_neuron	ENCODE_rE2G
1_16011577_T_G	PLEKHM2	NPC	ENCODE_rE2G
1_16011577_T_G	PLEKHM2	hiPSC_bipolar_neuron	ENCODE_rE2G
1_215740460_T_C	KCTD3	NPC	ENCODE_rE2G
1_215740460_T_C	KCTD3	hiPSC_bipolar_neuron	ENCODE_rE2G
10_89622268_A_C	PAPSS2	NPC	ENCODE_rE2G
10_89622268_A_C	STAMBPL1	NPC	ENCODE_rE2G
10_89622268_A_C	RNLS	NPC	ENCODE_rE2G
10_89622268_A_C	ATAD1	NPC	ENCODE_rE2G
10_89622268_A_C	CFL1P1	NPC	ENCODE_rE2G
10_89622268_A_C	KLLN	NPC	ENCODE_rE2G
10_89622268_A_C	MINPP1	NPC	ENCODE_rE2G
10_89622268_A_C	PTEN	NPC	ENCODE_rE2G
10_89622268_A_C	FAS	hiPSC_bipolar_neuron	ENCODE_rE2G
10_89622268_A_C	KLLN	hiPSC_bipolar_neuron	ENCODE_rE2G
10_89622268_A_C	LINC00863	hiPSC_bipolar_neuron	ENCODE_rE2G
10_89622268_A_C	MINPP1	hiPSC_bipolar_neuron	ENCODE_rE2G
10_89622268_A_C	NUTM2A-AS1	hiPSC_bipolar_neuron	ENCODE_rE2G
10_89622268_A_C	PAPSS2	hiPSC_bipolar_neuron	ENCODE_rE2G
10_89622268_A_C	PTEN	hiPSC_bipolar_neuron	ENCODE_rE2G
10_89622268_A_C	RNLS	hiPSC_bipolar_neuron	ENCODE_rE2G
10_89622268_A_C	CFL1P1	hiPSC_bipolar_neuron	ENCODE_rE2G
10_89622268_A_C	ATAD1	hiPSC_bipolar_neuron	ENCODE_rE2G
10_89622268_A_C	ACTA2	hiPSC_bipolar_neuron	ENCODE_rE2G
11_18656210_A_C	UEVLD	hiPSC_bipolar_neuron	ENCODE_rE2G
11_18656210_A_C	TMEM86A	hiPSC_bipolar_neuron	ENCODE_rE2G
11_18656210_A_C	SPTY2D1	hiPSC_bipolar_neuron	ENCODE_rE2G
11_18656210_A_C	SPTY2D1	NPC	ENCODE_rE2G
11_18656210_A_C	TMEM86A	NPC	ENCODE_rE2G
11_18656210_A_C	UEVLD	NPC	ENCODE_rE2G
11_61379253_C_T	SYT7	hiPSC_bipolar_neuron	ENCODE_rE2G
11_61379253_C_T	LOC101927495	hiPSC_bipolar_neuron	ENCODE_rE2G
11_67070348_C_T	ANKRD13D	hiPSC_bipolar_neuron	ENCODE_rE2G
11_67070348_C_T	SSH3	hiPSC_bipolar_neuron	ENCODE_rE2G
11_67070348_C_T	SSH3	NPC	ENCODE_rE2G
12_89748216_T_C	POC1B-GALNT4	NPC	ENCODE_rE2G
12_89748216_T_C	POC1B	NPC	ENCODE_rE2G
12_89748216_T_C	DUSP6	NPC	ENCODE_rE2G
12_89748216_T_C	GALNT4	NPC	ENCODE_rE2G
12_89748216_T_C	LOC728084	NPC	ENCODE_rE2G
12_89748216_T_C	POC1B-GALNT4	hiPSC_bipolar_neuron	ENCODE_rE2G
12_89748216_T_C	DUSP6	hiPSC_bipolar_neuron	ENCODE_rE2G
12_89748216_T_C	GALNT4	hiPSC_bipolar_neuron	ENCODE_rE2G
12_89748216_T_C	POC1B	hiPSC_bipolar_neuron	ENCODE_rE2G
12_89748216_T_C	LOC728084	hiPSC_bipolar_neuron	ENCODE_rE2G
14_73493685_A_C	RBM25	hiPSC_bipolar_neuron	ENCODE_rE2G
14_73493685_A_C	ZFYVE1	hiPSC_bipolar_neuron	ENCODE_rE2G
14_73493685_A_C	PSEN1	hiPSC_bipolar_neuron	ENCODE_rE2G
14_73493685_A_C	RBM25	NPC	ENCODE_rE2G
14_73493685_A_C	ZFYVE1	NPC	ENCODE_rE2G
14_75744155_C_T	LINC01220	hiPSC_bipolar_neuron	ENCODE_rE2G
14_75744155_C_T	FOS	hiPSC_bipolar_neuron	ENCODE_rE2G
14_75744155_C_T	JDP2	hiPSC_bipolar_neuron	ENCODE_rE2G
14_75744155_C_T	FOS	NPC	ENCODE_rE2G
14_75744155_C_T	LINC01220	NPC	ENCODE_rE2G
14_75744155_C_T	NEK9	NPC	ENCODE_rE2G
14_75744155_C_T	JDP2	NPC	ENCODE_rE2G
14_37049191_C_T	SFTA3	NPC	ENCODE_rE2G
14_37049191_C_T	NKX2-1	NPC	ENCODE_rE2G
14_37049191_C_T	NKX2-8	NPC	ENCODE_rE2G
14_37049191_C_T	PAX9	NPC	ENCODE_rE2G
14_37049191_C_T	NKX2-1-AS1	NPC	ENCODE_rE2G
14_37619768_A_T	SLC25A21-AS1	NPC	ENCODE_rE2G
14_37619768_A_T	SLC25A21	NPC	ENCODE_rE2G
15_99243563_A_G	IRAIN	hiPSC_bipolar_neuron	ENCODE_rE2G
17_74118226_T_G	FOXJ1	NPC	ENCODE_rE2G
17_74118226_T_G	GALR2	NPC	ENCODE_rE2G
17_42423048_C_G	GRN	NPC	ENCODE_rE2G
17_42423048_C_G	RUNDC3A	NPC	ENCODE_rE2G
17_42423048_C_G	GRN	hiPSC_bipolar_neuron	ENCODE_rE2G
17_42423048_C_G	RUNDC3A-AS1	NPC	ENCODE_rE2G
17_42423048_C_G	SLC25A39	NPC	ENCODE_rE2G
17_42423048_C_G	SLC25A39	hiPSC_bipolar_neuron	ENCODE_rE2G
17_42423048_C_G	RUNDC3A-AS1	hiPSC_bipolar_neuron	ENCODE_rE2G
17_42423048_C_G	FAM171A2	NPC	ENCODE_rE2G
17_42423048_C_G	RUNDC3A	hiPSC_bipolar_neuron	ENCODE_rE2G
17_42423048_C_G	FAM171A2	hiPSC_bipolar_neuron	ENCODE_rE2G
19_11593076_A_C	ZNF653	hiPSC_bipolar_neuron	ENCODE_rE2G
19_11593076_A_C	EPOR	hiPSC_bipolar_neuron	ENCODE_rE2G
19_11593076_A_C	ELAVL3	hiPSC_bipolar_neuron	ENCODE_rE2G
19_11593076_A_C	ECSIT	hiPSC_bipolar_neuron	ENCODE_rE2G
19_11593076_A_C	CNN1	hiPSC_bipolar_neuron	ENCODE_rE2G
19_11593076_A_C	RGL3	NPC	ENCODE_rE2G
19_11593076_A_C	ZNF653	NPC	ENCODE_rE2G
19_11593076_A_C	ECSIT	NPC	ENCODE_rE2G
19_11593076_A_C	CNN1	NPC	ENCODE_rE2G
19_11593076_A_C	ELAVL3	NPC	ENCODE_rE2G
19_51796713_G_A	IGLON5	hiPSC_bipolar_neuron	ENCODE_rE2G
19_51796713_G_A	IGLON5	NPC	ENCODE_rE2G
19_13166346_T_G	LYL1	NPC	ENCODE_rE2G
2_25559555_G_A	DNMT3A	NPC	ENCODE_rE2G
2_37454312_G_A	CEBPZ	NPC	ENCODE_rE2G
2_37454312_G_A	NDUFAF7	NPC	ENCODE_rE2G
2_159313967_T_G	CCDC148	NPC	ENCODE_rE2G
2_159313967_T_G	PKP4	NPC	ENCODE_rE2G
2_159313967_T_G	PKP4	hiPSC_bipolar_neuron	ENCODE_rE2G
2_159313967_T_G	CCDC148	hiPSC_bipolar_neuron	ENCODE_rE2G
2_152133515_T_C	NMI	hiPSC_bipolar_neuron	ENCODE_rE2G
22_25761991_C_T	LRP5L	hiPSC_bipolar_neuron	ENCODE_rE2G
3_31573361_C_T	GPD1L	hiPSC_bipolar_neuron	ENCODE_rE2G
3_31573361_C_T	ZNF860	hiPSC_bipolar_neuron	ENCODE_rE2G
3_31573361_C_T	GADL1	hiPSC_bipolar_neuron	ENCODE_rE2G
3_31573361_C_T	STT3B	hiPSC_bipolar_neuron	ENCODE_rE2G
3_31573361_C_T	TGFBR2	hiPSC_bipolar_neuron	ENCODE_rE2G
3_31573361_C_T	ZNF860	NPC	ENCODE_rE2G
3_31573361_C_T	GPD1L	NPC	ENCODE_rE2G
3_31573361_C_T	GADL1	NPC	ENCODE_rE2G
3_31573361_C_T	OSBPL10	NPC	ENCODE_rE2G
3_31573361_C_T	STT3B	NPC	ENCODE_rE2G
3_31573361_C_T	TGFBR2	NPC	ENCODE_rE2G
3_173114550_C_T	NLGN1	NPC	ENCODE_rE2G
3_173114550_C_T	NLGN1	hiPSC_bipolar_neuron	ENCODE_rE2G
3_150321366_G_C	SELENOT	NPC	ENCODE_rE2G
3_150321366_G_C	SIAH2	NPC	ENCODE_rE2G
3_150321366_G_C	ERICH6-AS1	NPC	ENCODE_rE2G
3_150321366_G_C	ERICH6	NPC	ENCODE_rE2G
3_150321366_G_C	SELENOT	hiPSC_bipolar_neuron	ENCODE_rE2G
6_26533434_A_C	LOC105374988	hiPSC_bipolar_neuron	ENCODE_rE2G
6_26533434_A_C	HMGN4	hiPSC_bipolar_neuron	ENCODE_rE2G
6_26533434_A_C	HCG11	hiPSC_bipolar_neuron	ENCODE_rE2G
6_26533434_A_C	BTN3A1	hiPSC_bipolar_neuron	ENCODE_rE2G
6_26533434_A_C	BTN2A3P	hiPSC_bipolar_neuron	ENCODE_rE2G
6_26533434_A_C	HMGN4	NPC	ENCODE_rE2G
6_26533434_A_C	HCG11	NPC	ENCODE_rE2G
6_37138815_C_A	TMEM217	hiPSC_bipolar_neuron	ENCODE_rE2G
6_37138815_C_A	PIM1	hiPSC_bipolar_neuron	ENCODE_rE2G
6_37138815_C_A	PIM1	NPC	ENCODE_rE2G
6_37138815_C_A	TMEM217	NPC	ENCODE_rE2G
7_948059_C_T	ADAP1	NPC	ENCODE_rE2G
7_150676638_T_G	NOS3	NPC	ENCODE_rE2G
7_150676638_T_G	KCNH2	NPC	ENCODE_rE2G
7_150676638_T_G	ABCB8	hiPSC_bipolar_neuron	ENCODE_rE2G
7_150676638_T_G	TMUB1	hiPSC_bipolar_neuron	ENCODE_rE2G
7_150676638_T_G	SMARCD3	hiPSC_bipolar_neuron	ENCODE_rE2G
7_150676638_T_G	KCNH2	hiPSC_bipolar_neuron	ENCODE_rE2G
7_150676638_T_G	SLC4A2	hiPSC_bipolar_neuron	ENCODE_rE2G
7_64338274_C_T	ZNF273	hiPSC_bipolar_neuron	ENCODE_rE2G
7_73116049_C_T	STX1A	hiPSC_bipolar_neuron	ENCODE_rE2G
7_73116049_C_T	BUD23	hiPSC_bipolar_neuron	ENCODE_rE2G
7_73116049_C_T	STX1A	NPC	ENCODE_rE2G
7_73116049_C_T	VPS37D	hiPSC_bipolar_neuron	ENCODE_rE2G
7_73116049_C_T	BUD23	NPC	ENCODE_rE2G
7_73116049_C_T	ABHD11-AS1	hiPSC_bipolar_neuron	ENCODE_rE2G
8_21999007_T_G	REEP4	hiPSC_bipolar_neuron	ENCODE_rE2G
8_21999007_T_G	LGI3	hiPSC_bipolar_neuron	ENCODE_rE2G
8_21999007_T_G	REEP4	NPC	ENCODE_rE2G
8_21999007_T_G	LGI3	NPC	ENCODE_rE2G
8_21999007_T_G	HR	NPC	ENCODE_rE2G
8_21999007_T_G	BMP1	NPC	ENCODE_rE2G
8_144510638_T_A	MAFA	NPC	ENCODE_rE2G
8_144510638_T_A	MAFA	hiPSC_bipolar_neuron	ENCODE_rE2G
9_139582427_T_G	AGPAT2	NPC	ENCODE_rE2G
9_139582427_T_G	AGPAT2	hiPSC_bipolar_neuron	ENCODE_rE2G
9_133807738_C_A	FIBCD1	hiPSC_bipolar_neuron	ENCODE_rE2G
9_136243505_G_A	SURF4	NPC	ENCODE_rE2G
9_136243505_G_A	SURF2	NPC	ENCODE_rE2G
9_136243505_G_A	SURF1	NPC	ENCODE_rE2G
9_136243505_G_A	STKLD1	NPC	ENCODE_rE2G
9_136243505_G_A	SURF6	NPC	ENCODE_rE2G
9_136243505_G_A	SURF1	hiPSC_bipolar_neuron	ENCODE_rE2G
9_136243505_G_A	STKLD1	hiPSC_bipolar_neuron	ENCODE_rE2G
9_136243505_G_A	SURF2	hiPSC_bipolar_neuron	ENCODE_rE2G
9_136243505_G_A	SURF4	hiPSC_bipolar_neuron	ENCODE_rE2G
X_3733836_T_G	PRKX	hiPSC_bipolar_neuron	ENCODE_rE2G
X_3733836_T_G	PRKX	NPC	ENCODE_rE2G
1_16344571_C_T	HSPB7	midbrain	ENCODE_rE2G
1_16344571_C_T	HSPB7	cerebellar_cortex	ENCODE_rE2G
1_16344571_C_T	CLCNKB	cerebellar_cortex	ENCODE_rE2G
1_16344571_C_T	HSPB7	cerebellum	ENCODE_rE2G
1_47133172_A_C	ATPAF1	midbrain	ENCODE_rE2G
1_47133172_A_C	ATPAF1	brain	ENCODE_rE2G
1_47133172_A_C	ATPAF1	cerebellar_cortex	ENCODE_rE2G
1_27216396_C_G	GPN2	brain	ENCODE_rE2G
1_27216396_C_G	GPN2	midbrain	ENCODE_rE2G
1_27216396_C_G	GPATCH3	cerebellum	ENCODE_rE2G
1_27216396_C_G	GPN2	cerebellum	ENCODE_rE2G
1_27216396_C_G	GPN2	frontal_cortex	ENCODE_rE2G
1_27216396_C_G	GPATCH3	frontal_cortex	ENCODE_rE2G
1_171866670_C_T	DNM3-IT1	midbrain	ENCODE_rE2G
1_28099835_T_G	STX12	midbrain	ENCODE_rE2G
1_28099835_T_G	STX12	brain	ENCODE_rE2G
1_28099835_T_G	STX12	cerebellar_cortex	ENCODE_rE2G
1_28099835_T_G	STX12	cerebellum	ENCODE_rE2G
1_28099835_T_G	STX12	frontal_cortex	ENCODE_rE2G
1_155225300_T_C	FAM189B	cerebellar_cortex	ENCODE_rE2G
1_155225300_T_C	FAM189B	midbrain	ENCODE_rE2G
1_155225300_T_C	FAM189B	cerebellum	ENCODE_rE2G
1_155225300_T_C	FAM189B	brain	ENCODE_rE2G
1_155225300_T_C	FAM189B	frontal_cortex	ENCODE_rE2G
1_153643876_T_C	SNAPIN	brain	ENCODE_rE2G
1_153643876_T_C	NPR1	brain	ENCODE_rE2G
1_153643876_T_C	ILF2	brain	ENCODE_rE2G
1_153643876_T_C	S100A13	cerebellar_cortex	ENCODE_rE2G
1_153643876_T_C	ILF2	cerebellar_cortex	ENCODE_rE2G
1_153643876_T_C	NPR1	cerebellar_cortex	ENCODE_rE2G
1_153643876_T_C	SNAPIN	cerebellar_cortex	ENCODE_rE2G
1_153643876_T_C	S100A1	cerebellar_cortex	ENCODE_rE2G
1_153643876_T_C	S100A16	cerebellar_cortex	ENCODE_rE2G
1_153643876_T_C	S100A2	cerebellar_cortex	ENCODE_rE2G
1_153643876_T_C	SLC27A3	cerebellar_cortex	ENCODE_rE2G
1_153643876_T_C	SLC27A3	midbrain	ENCODE_rE2G
1_153643876_T_C	SNAPIN	midbrain	ENCODE_rE2G
1_153643876_T_C	ILF2	midbrain	ENCODE_rE2G
1_16011577_T_G	PLEKHM2	brain	ENCODE_rE2G
1_16011577_T_G	PLEKHM2	frontal_cortex	ENCODE_rE2G
1_16011577_T_G	PLEKHM2	cerebellar_cortex	ENCODE_rE2G
1_16011577_T_G	PLEKHM2	cerebellum	ENCODE_rE2G
1_215740460_T_C	KCTD3	midbrain	ENCODE_rE2G
1_215740460_T_C	KCTD3	brain	ENCODE_rE2G
1_215740460_T_C	KCTD3	frontal_cortex	ENCODE_rE2G
1_215740460_T_C	KCTD3	cerebellar_cortex	ENCODE_rE2G
1_215740460_T_C	KCTD3	cerebellum	ENCODE_rE2G
10_102586147_G_A	PAX2	brain	ENCODE_rE2G
10_89622268_A_C	PTEN	cerebellar_cortex	ENCODE_rE2G
10_89622268_A_C	KLLN	cerebellar_cortex	ENCODE_rE2G
10_89622268_A_C	CFL1P1	cerebellar_cortex	ENCODE_rE2G
10_89622268_A_C	ATAD1	brain	ENCODE_rE2G
10_89622268_A_C	CFL1P1	brain	ENCODE_rE2G
10_89622268_A_C	KLLN	brain	ENCODE_rE2G
10_89622268_A_C	PAPSS2	brain	ENCODE_rE2G
10_89622268_A_C	PTEN	brain	ENCODE_rE2G
10_89622268_A_C	PTEN	midbrain	ENCODE_rE2G
10_89622268_A_C	KLLN	midbrain	ENCODE_rE2G
10_89622268_A_C	CFL1P1	midbrain	ENCODE_rE2G
10_89622268_A_C	ATAD1	midbrain	ENCODE_rE2G
10_89622268_A_C	PTEN	frontal_cortex	ENCODE_rE2G
10_89622268_A_C	CFL1P1	frontal_cortex	ENCODE_rE2G
10_89622268_A_C	KLLN	frontal_cortex	ENCODE_rE2G
10_89622268_A_C	ATAD1	frontal_cortex	ENCODE_rE2G
10_89622268_A_C	KLLN	cerebellum	ENCODE_rE2G
10_89622268_A_C	RNLS	cerebellum	ENCODE_rE2G
10_89622268_A_C	PTEN	cerebellum	ENCODE_rE2G
10_89622268_A_C	ATAD1	cerebellum	ENCODE_rE2G
10_89622268_A_C	CFL1P1	cerebellum	ENCODE_rE2G
10_89622268_A_C	MINPP1	cerebellum	ENCODE_rE2G
11_14661601_G_A	PDE3B	cerebellar_cortex	ENCODE_rE2G
11_118489025_C_T	PHLDB1	midbrain	ENCODE_rE2G
11_18656210_A_C	SPTY2D1	brain	ENCODE_rE2G
11_18656210_A_C	TMEM86A	brain	ENCODE_rE2G
11_18656210_A_C	UEVLD	brain	ENCODE_rE2G
11_18656210_A_C	SPTY2D1	cerebellar_cortex	ENCODE_rE2G
11_18656210_A_C	UEVLD	cerebellar_cortex	ENCODE_rE2G
11_18656210_A_C	TMEM86A	cerebellar_cortex	ENCODE_rE2G
11_18656210_A_C	SPTY2D1	cerebellum	ENCODE_rE2G
11_18656210_A_C	UEVLD	cerebellum	ENCODE_rE2G
11_18656210_A_C	TMEM86A	cerebellum	ENCODE_rE2G
11_18656210_A_C	SPTY2D1	frontal_cortex	ENCODE_rE2G
11_18656210_A_C	SPTY2D1	midbrain	ENCODE_rE2G
11_18656210_A_C	TMEM86A	midbrain	ENCODE_rE2G
11_75138962_C_T	KLHL35	midbrain	ENCODE_rE2G
11_67070348_C_T	SSH3	brain	ENCODE_rE2G
11_67070348_C_T	SSH3	midbrain	ENCODE_rE2G
11_67070348_C_T	SSH3	cerebellar_cortex	ENCODE_rE2G
12_89748216_T_C	DUSP6	brain	ENCODE_rE2G
12_89748216_T_C	GALNT4	brain	ENCODE_rE2G
12_89748216_T_C	DUSP6	cerebellar_cortex	ENCODE_rE2G
12_89748216_T_C	DUSP6	midbrain	ENCODE_rE2G
13_103567225_G_A	SLC10A2	brain	ENCODE_rE2G
13_29280443_G_A	SLC46A3	cerebellar_cortex	ENCODE_rE2G
14_73493685_A_C	ZFYVE1	brain	ENCODE_rE2G
14_73493685_A_C	ZFYVE1	cerebellum	ENCODE_rE2G
14_73493685_A_C	ZFYVE1	midbrain	ENCODE_rE2G
14_73493685_A_C	RBM25	frontal_cortex	ENCODE_rE2G
14_73493685_A_C	ZFYVE1	frontal_cortex	ENCODE_rE2G
14_73493685_A_C	ZFYVE1	cerebellar_cortex	ENCODE_rE2G
14_73493685_A_C	RBM25	cerebellar_cortex	ENCODE_rE2G
14_75744155_C_T	LINC01220	brain	ENCODE_rE2G
14_75744155_C_T	FOS	brain	ENCODE_rE2G
14_75744155_C_T	FOS	cerebellar_cortex	ENCODE_rE2G
14_75744155_C_T	LINC01220	cerebellar_cortex	ENCODE_rE2G
14_75744155_C_T	FOS	midbrain	ENCODE_rE2G
14_75744155_C_T	LINC01220	midbrain	ENCODE_rE2G
14_37049191_C_T	PAX9	midbrain	ENCODE_rE2G
15_56285479_A_C	NEDD4	midbrain	ENCODE_rE2G
15_56285479_A_C	RFX7	frontal_cortex	ENCODE_rE2G
16_90109610_A_C	URAHP	frontal_cortex	ENCODE_rE2G
16_90109610_A_C	GAS8	frontal_cortex	ENCODE_rE2G
17_74118226_T_G	RNF157-AS1	frontal_cortex	ENCODE_rE2G
17_74118226_T_G	ZACN	frontal_cortex	ENCODE_rE2G
17_74118226_T_G	RNF157	frontal_cortex	ENCODE_rE2G
17_74118226_T_G	GALR2	frontal_cortex	ENCODE_rE2G
17_74118226_T_G	FOXJ1	frontal_cortex	ENCODE_rE2G
17_74118226_T_G	EXOC7	frontal_cortex	ENCODE_rE2G
17_42423048_C_G	GRN	cerebellum	ENCODE_rE2G
17_42423048_C_G	FAM171A2	cerebellum	ENCODE_rE2G
17_42423048_C_G	GRN	cerebellar_cortex	ENCODE_rE2G
17_42423048_C_G	FAM171A2	cerebellar_cortex	ENCODE_rE2G
17_42423048_C_G	GRN	midbrain	ENCODE_rE2G
17_42423048_C_G	FAM171A2	midbrain	ENCODE_rE2G
17_42423048_C_G	FAM171A2	brain	ENCODE_rE2G
17_42423048_C_G	GRN	brain	ENCODE_rE2G
17_42423048_C_G	SLC25A39	brain	ENCODE_rE2G
17_42423048_C_G	GRN	frontal_cortex	ENCODE_rE2G
17_19613419_T_G	SLC47A2	frontal_cortex	ENCODE_rE2G
19_11593076_A_C	ELAVL3	midbrain	ENCODE_rE2G
19_11593076_A_C	ZNF653	midbrain	ENCODE_rE2G
19_11593076_A_C	ELAVL3	cerebellar_cortex	ENCODE_rE2G
19_11593076_A_C	ELAVL3	frontal_cortex	ENCODE_rE2G
19_11593076_A_C	ELAVL3	cerebellum	ENCODE_rE2G
19_11593076_A_C	ZNF833P	cerebellum	ENCODE_rE2G
19_11593076_A_C	ZNF653	cerebellum	ENCODE_rE2G
19_11593076_A_C	ZNF627	cerebellum	ENCODE_rE2G
19_11593076_A_C	TSPAN16	cerebellum	ENCODE_rE2G
19_11593076_A_C	RAB3D	cerebellum	ENCODE_rE2G
19_11593076_A_C	LOC105372273	cerebellum	ENCODE_rE2G
19_11593076_A_C	CCDC151	cerebellum	ENCODE_rE2G
19_11593076_A_C	ECSIT	cerebellum	ENCODE_rE2G
19_11593076_A_C	CNN1	cerebellum	ENCODE_rE2G
19_11593076_A_C	ELAVL3	brain	ENCODE_rE2G
19_51796713_G_A	LINC01872	cerebellar_cortex	ENCODE_rE2G
2_159313967_T_G	CCDC148	brain	ENCODE_rE2G
2_159313967_T_G	PKP4	brain	ENCODE_rE2G
2_159313967_T_G	CCDC148	cerebellum	ENCODE_rE2G
2_159313967_T_G	PKP4	cerebellum	ENCODE_rE2G
2_159313967_T_G	CCDC148	cerebellar_cortex	ENCODE_rE2G
2_159313967_T_G	PKP4	cerebellar_cortex	ENCODE_rE2G
2_159313967_T_G	CCDC148	frontal_cortex	ENCODE_rE2G
2_159313967_T_G	PKP4	frontal_cortex	ENCODE_rE2G
2_159313967_T_G	CCDC148	midbrain	ENCODE_rE2G
2_159313967_T_G	PKP4	midbrain	ENCODE_rE2G
2_210287878_T_G	MAP2	cerebellar_cortex	ENCODE_rE2G
2_210287878_T_G	UNC80	midbrain	ENCODE_rE2G
2_210287878_T_G	MAP2	midbrain	ENCODE_rE2G
22_46452761_C_T	LINC00899	midbrain	ENCODE_rE2G
22_46452761_C_T	PRR34-AS1	midbrain	ENCODE_rE2G
22_46452761_C_T	PRR34	midbrain	ENCODE_rE2G
22_46452761_C_T	PPARA	midbrain	ENCODE_rE2G
22_46452761_C_T	MIRLET7BHG	midbrain	ENCODE_rE2G
22_46452761_C_T	LOC730668	midbrain	ENCODE_rE2G
3_31573361_C_T	STT3B	midbrain	ENCODE_rE2G
3_31573361_C_T	OSBPL10	midbrain	ENCODE_rE2G
3_31573361_C_T	STT3B	cerebellar_cortex	ENCODE_rE2G
3_31573361_C_T	OSBPL10	brain	ENCODE_rE2G
3_31573361_C_T	GADL1	brain	ENCODE_rE2G
3_31573361_C_T	STT3B	brain	ENCODE_rE2G
3_31573361_C_T	ZNF860	brain	ENCODE_rE2G
3_31573361_C_T	ZNF860	cerebellum	ENCODE_rE2G
3_31573361_C_T	STT3B	cerebellum	ENCODE_rE2G
3_31573361_C_T	OSBPL10	cerebellum	ENCODE_rE2G
3_31573361_C_T	STT3B	frontal_cortex	ENCODE_rE2G
3_173114550_C_T	NLGN1	midbrain	ENCODE_rE2G
3_173114550_C_T	NLGN1	cerebellar_cortex	ENCODE_rE2G
3_173114550_C_T	NLGN1	brain	ENCODE_rE2G
3_173114550_C_T	NLGN1	cerebellum	ENCODE_rE2G
3_150321366_G_C	ERICH6	midbrain	ENCODE_rE2G
3_150321366_G_C	SELENOT	midbrain	ENCODE_rE2G
3_150321366_G_C	ERICH6-AS1	midbrain	ENCODE_rE2G
3_150321366_G_C	ERICH6-AS1	brain	ENCODE_rE2G
3_150321366_G_C	ERICH6	brain	ENCODE_rE2G
3_150321366_G_C	SELENOT	brain	ENCODE_rE2G
3_150321366_G_C	ERICH6	cerebellar_cortex	ENCODE_rE2G
3_150321366_G_C	ERICH6-AS1	cerebellar_cortex	ENCODE_rE2G
3_150321366_G_C	SELENOT	cerebellar_cortex	ENCODE_rE2G
3_150321366_G_C	SELENOT	frontal_cortex	ENCODE_rE2G
3_150321366_G_C	SELENOT	cerebellum	ENCODE_rE2G
4_152381595_C_T	FAM160A1	cerebellar_cortex	ENCODE_rE2G
5_60971719_C_T	C5orf64-AS1	midbrain	ENCODE_rE2G
5_172140098_A_C	NEURL1B	cerebellum	ENCODE_rE2G
6_26533434_A_C	HCG11	midbrain	ENCODE_rE2G
6_26533434_A_C	HMGN4	brain	ENCODE_rE2G
6_26533434_A_C	HCG11	brain	ENCODE_rE2G
6_26533434_A_C	HMGN4	frontal_cortex	ENCODE_rE2G
6_26533434_A_C	HCG11	frontal_cortex	ENCODE_rE2G
6_26533434_A_C	LOC105374988	cerebellar_cortex	ENCODE_rE2G
6_26533434_A_C	HCG11	cerebellar_cortex	ENCODE_rE2G
6_26533434_A_C	HMGN4	cerebellar_cortex	ENCODE_rE2G
6_26533434_A_C	BTN3A3	cerebellar_cortex	ENCODE_rE2G
6_26533434_A_C	BTN2A3P	cerebellar_cortex	ENCODE_rE2G
6_26533434_A_C	BTN1A1	cerebellum	ENCODE_rE2G
6_26533434_A_C	BTN2A3P	cerebellum	ENCODE_rE2G
6_26533434_A_C	BTN3A1	cerebellum	ENCODE_rE2G
6_26533434_A_C	BTN3A2	cerebellum	ENCODE_rE2G
6_26533434_A_C	LOC105374988	cerebellum	ENCODE_rE2G
6_26533434_A_C	HMGN4	cerebellum	ENCODE_rE2G
6_26533434_A_C	HCG11	cerebellum	ENCODE_rE2G
6_26533434_A_C	BTN3A3	cerebellum	ENCODE_rE2G
6_37138815_C_A	PIM1	brain	ENCODE_rE2G
6_37138815_C_A	PIM1	cerebellar_cortex	ENCODE_rE2G
7_150676638_T_G	KCNH2	brain	ENCODE_rE2G
7_44150589_C_T	AEBP1	brain	ENCODE_rE2G
7_64338274_C_T	ZNF273	brain	ENCODE_rE2G
7_64338274_C_T	ERV3-1-ZNF117	frontal_cortex	ENCODE_rE2G
7_64338274_C_T	ERV3-1	frontal_cortex	ENCODE_rE2G
7_64338274_C_T	ZNF138	frontal_cortex	ENCODE_rE2G
8_21999007_T_G	REEP4	cerebellar_cortex	ENCODE_rE2G
8_145059906_T_G	GRINA	midbrain	ENCODE_rE2G
8_145059906_T_G	PARP10	midbrain	ENCODE_rE2G
9_117194637_G_A	WHRN	cerebellar_cortex	ENCODE_rE2G
9_117194637_G_A	WHRN	cerebellum	ENCODE_rE2G
9_136243505_G_A	SURF4	brain	ENCODE_rE2G
9_136243505_G_A	STKLD1	brain	ENCODE_rE2G
9_136243505_G_A	STKLD1	midbrain	ENCODE_rE2G
9_136243505_G_A	SURF4	midbrain	ENCODE_rE2G
9_136243505_G_A	SURF4	cerebellar_cortex	ENCODE_rE2G
9_136243505_G_A	STKLD1	cerebellar_cortex	ENCODE_rE2G
9_136243505_G_A	SURF2	frontal_cortex	ENCODE_rE2G
9_136243505_G_A	STKLD1	frontal_cortex	ENCODE_rE2G
9_136243505_G_A	SURF1	frontal_cortex	ENCODE_rE2G
9_136243505_G_A	SURF4	frontal_cortex	ENCODE_rE2G
9_136243505_G_A	STKLD1	cerebellum	ENCODE_rE2G
9_136243505_G_A	SURF4	cerebellum	ENCODE_rE2G
X_3733836_T_G	PRKX	brain	ENCODE_rE2G
X_3733836_T_G	PRKX	frontal_cortex	ENCODE_rE2G
14_37619768_A_T	SLC25A21	GABA_single_cell	Cicero
17_74089483_A_C	TEN1	GABA_single_cell	Cicero
19_57211210_G_A	ZNF667	GABA_single_cell	Cicero
2_84753679_G_A	DNAH6	GABA_single_cell	Cicero
20_23042316_C_T	NXT1	GABA_single_cell	Cicero
20_23042316_C_T	THBD	GABA_single_cell	Cicero
20_23042316_C_T	GZF1	GABA_single_cell	Cicero
4_56922177_G_A	SRP72	GABA_single_cell	Cicero
5_176789536_G_A	GRK6	GABA_single_cell	Cicero
5_176789536_G_A	PDLIM7	GABA_single_cell	Cicero
7_107273292_G_A	SLC26A4	GABA_single_cell	Cicero
9_37472397_G_T	FBXO10	GABA_single_cell	Cicero
10_70202680_G_A	RUFY2	vGLUT_single_cell	Cicero
10_70202680_G_A	ATOH7	vGLUT_single_cell	Cicero
10_70202680_G_A	DNA2	vGLUT_single_cell	Cicero
11_76317310_C_T	GVQW3	vGLUT_single_cell	Cicero
14_37619768_A_T	SLC25A21	vGLUT_single_cell	Cicero
17_74089483_A_C	TEN1	vGLUT_single_cell	Cicero
19_57211210_G_A	ZNF667	vGLUT_single_cell	Cicero
19_57211210_G_A	PEG3	vGLUT_single_cell	Cicero
2_19947411_G_A	OSR1	vGLUT_single_cell	Cicero
2_135009853_G_A	TMEM163	vGLUT_single_cell	Cicero
20_23042316_C_T	SSTR4	vGLUT_single_cell	Cicero
20_47243234_G_A	ARFGEF2	vGLUT_single_cell	Cicero
3_123228012_T_G	ADCY5	vGLUT_single_cell	Cicero
3_107765464_C_T	CD47	vGLUT_single_cell	Cicero
3_107765464_C_T	IFT57	vGLUT_single_cell	Cicero
4_54644452_G_A	PDGFRA	vGLUT_single_cell	Cicero
5_114293423_C_T	TRIM36	vGLUT_single_cell	Cicero
6_109152571_G_A	FOXO3	vGLUT_single_cell	Cicero
7_107273292_G_A	SLC26A4	vGLUT_single_cell	Cicero
7_73116049_C_T	STX1A	vGLUT_single_cell	Cicero
9_37472397_G_T	FBXO10	vGLUT_single_cell	Cicero
9_37472397_G_T	AL513165.2	vGLUT_single_cell	Cicero
